# Supplementary material for: (2R,5S)-5-Benzyl-2,3-dimethyl-4-oxo-2-phenyl­imidazolidin-1-ium chloride
Source: Acta Crystallogr Sect E Struct Rep Online. 2009 Mar 28;65(Pt 4):o888. doi: 10.1107/S1600536809010460 (PMC2969013; doi:10.1107/S1600536809010460)
Supplement: Supplementary file 2 [file e-65-0o888-Isup2.hkl]

# 
# h,k,l, Fc-squared, Fo-squared, sigma(Fo-squared) and status flag 
# 
data_I
_shelx_title '  ZhangShuai-1' 
_shelx_refln_list_code          4 
_shelx_F_calc_maximum       81.04 
_exptl_crystal_F_000       336.00 
_reflns_d_resolution_high  0.7718 
 
loop_ 
 _symmetry_equiv_pos_as_xyz 
 'x, y, z' 
 '-x, y+1/2, -z' 
 
_cell_length_a    10.5797 
_cell_length_b     7.5876 
_cell_length_c    10.8741 
_cell_angle_alpha  90.000 
_cell_angle_beta  105.516 
_cell_angle_gamma  90.000 
 
_shelx_F_squared_multiplier     1.000 
 
loop_ 
 _refln_index_h 
 _refln_index_k 
 _refln_index_l 
 _refln_F_squared_calc 
 _refln_F_squared_meas 
 _refln_F_squared_sigma 
 _refln_observed_status 
   4  -4   0       12.00       14.27      0.57 o 
   5  -4   0       24.56       21.32      1.41 o 
   6  -4   0      366.55      361.95      8.57 o 
   7  -4   0      179.33      177.23      1.66 o 
   8  -4   0        4.88        5.33      0.33 o 
   9  -4   0       80.54       82.49      1.99 o 
  10  -4   0       31.93       25.41      1.25 o 
   2  -3   0       38.14       41.03      1.99 o 
   3  -3   0       97.07       85.99      2.59 o 
   4  -3   0      207.35      216.98      1.97 o 
   5  -3   0      907.77      956.50     15.70 o 
   6  -3   0      222.51      203.83      3.08 o 
   7  -3   0      125.94      123.99      2.34 o 
   8  -3   0      114.49      112.57      2.51 o 
   9  -3   0       62.35       58.00      1.69 o 
  10  -3   0        1.18        0.88      0.43 o 
  11  -3   0        8.18        7.08      0.93 o 
   1  -2   0     1677.65     1701.11     48.38 o 
   2  -2   0     1191.76     1159.22     16.78 o 
   3  -2   0       83.61       81.13      1.43 o 
   4  -2   0      127.94      125.75      1.91 o 
   5  -2   0       94.56       86.12      1.61 o 
   6  -2   0      111.73      116.87      2.26 o 
   7  -2   0      227.09      226.00      4.03 o 
   8  -2   0       43.17       47.26      2.52 o 
   9  -2   0       46.76       45.80      1.75 o 
  10  -2   0      121.68      123.19      2.46 o 
  11  -2   0        1.03        1.19      0.55 o 
  12  -2   0        1.86        1.23      0.73 o 
   1  -1   0     1392.02     1253.41     48.70 o 
   2  -1   0     3965.29     3984.10     78.54 o 
   3  -1   0     2472.78     2454.57     42.91 o 
   4  -1   0      657.22      629.32      9.36 o 
   5  -1   0       93.79       82.46      2.46 o 
   6  -1   0      335.60      327.52      4.85 o 
   7  -1   0       24.80       32.89      1.57 o 
   8  -1   0        5.03        5.10      0.89 o 
   9  -1   0       80.00       81.32      2.38 o 
  10  -1   0       17.86       18.97      1.40 o 
  11  -1   0       29.28       25.80      1.39 o 
  12  -1   0       37.70       36.25      4.07 o 
  13  -1   0       11.84        8.86      1.44 o 
   2   0   0      406.05      348.71      4.12 o 
   3   0   0      747.48      687.38      8.89 o 
   4   0   0      283.92      260.03      3.56 o 
   5   0   0       49.44       48.93      1.29 o 
   6   0   0       11.48       18.34      1.28 o 
   7   0   0      270.31      278.62      6.48 o 
   8   0   0      123.89      118.98      2.74 o 
   9   0   0       33.14       34.89      2.28 o 
  10   0   0       30.87       32.99      1.56 o 
  11   0   0        5.19        4.69      0.83 o 
  12   0   0       12.21       11.40      0.95 o 
  13   0   0        1.51        0.09      0.98 o 
   1   1   0     1407.62     1286.07     30.99 o 
   2   1   0     3965.55     4011.21    100.43 o 
   3   1   0     2426.36     2419.18     63.13 o 
   4   1   0      668.20      646.05      8.46 o 
   5   1   0       92.50       82.19      1.81 o 
   6   1   0      339.46      329.97      5.17 o 
   7   1   0       26.52       30.22      1.51 o 
   8   1   0        4.88        5.40      0.71 o 
   9   1   0       80.23       77.95      2.35 o 
  10   1   0       19.14       19.58      1.47 o 
  11   1   0       27.04       28.96      1.90 o 
  12   1   0       38.02       37.01      1.82 o 
  13   1   0       12.24       13.40      2.47 o 
   0   2   0      681.24      703.53      8.80 o 
   1   2   0     1647.77     1683.94     18.20 o 
   2   2   0     1212.24     1209.56     16.94 o 
   3   2   0       83.40       80.67      1.48 o 
   4   2   0      127.92      127.97      2.07 o 
   5   2   0       91.94       82.03      1.65 o 
   6   2   0      109.52      114.37      2.19 o 
   7   2   0      225.44      223.48      4.00 o 
   8   2   0       46.31       49.63      1.80 o 
   9   2   0       45.76       47.17      1.99 o 
  10   2   0      122.63      127.27      3.35 o 
  11   2   0        1.18        0.97      0.60 o 
  12   2   0        1.95        0.68      1.11 o 
   1   3   0      150.15      145.05      1.33 o 
   2   3   0       42.77       44.73      1.41 o 
   3   3   0       94.09       85.76      1.40 o 
   4   3   0      205.84      214.06      2.52 o 
   5   3   0      905.68      944.15     11.23 o 
   6   3   0      226.46      209.42      4.41 o 
   7   3   0      122.41      116.53      2.10 o 
   8   3   0      115.59      114.98      2.11 o 
   9   3   0       62.91       61.51      4.58 o 
  10   3   0        1.48        1.02      0.61 o 
  11   3   0        7.57       10.36      1.73 o 
  12   3   0       20.68       19.15      2.56 o 
   0   4   0     1222.15     1262.00     19.50 o 
   1   4   0      289.50      289.39      2.52 o 
   2   4   0      235.26      225.40      1.92 o 
   3   4   0      184.86      187.64      2.89 o 
   4   4   0       12.19       15.18      0.71 o 
   5   4   0       25.53       22.56      0.72 o 
   6   4   0      359.06      364.60      7.41 o 
   7   4   0      184.46      180.54      2.18 o 
   8   4   0        4.37        5.47      1.18 o 
   9   4   0       79.22       84.52      1.34 o 
  10   4   0       32.57       34.98      2.78 o 
  11   4   0        6.25        3.50      1.39 o 
  12   4   0        0.62        0.78      1.27 o 
   1   5   0      270.70      272.12      2.64 o 
   2   5   0      378.17      384.19      3.52 o 
   3   5   0       43.31       36.76      0.90 o 
   4   5   0      217.30      224.58      2.38 o 
   5   5   0      232.45      224.90      2.92 o 
   6   5   0       14.92       15.76      1.81 o 
   7   5   0       36.24       32.12      1.99 o 
   8   5   0       31.14       36.39      2.93 o 
   9   5   0       69.83       69.92      3.16 o 
  10   5   0        0.60       -1.36      1.36 o 
  11   5   0       17.59       19.36      2.87 o 
   0   6   0      520.89      541.91      7.43 o 
   1   6   0      351.59      352.98      3.71 o 
   2   6   0       22.12       24.78      0.92 o 
   3   6   0       46.34       45.64      1.05 o 
   4   6   0        0.80        0.65      0.31 o 
   5   6   0        8.42        8.74      0.78 o 
   6   6   0       14.56       20.90      2.15 o 
   7   6   0       79.87       78.99      4.49 o 
   8   6   0       87.45       86.42      9.58 o 
   9   6   0       16.75       18.93      2.66 o 
  10   6   0        0.80        1.87      1.55 o 
   1   7   0       60.78       63.95      1.23 o 
   2   7   0       86.84       85.83      1.44 o 
   3   7   0      135.02      140.13      3.30 o 
   4   7   0       15.62       18.24      0.83 o 
   5   7   0       99.76       99.71      1.50 o 
   6   7   0       35.61       38.99      2.93 o 
   7   7   0       16.23       18.11      2.44 o 
   8   7   0        4.86        7.95      2.03 o 
   9   7   0        0.13       -0.83      1.33 o 
   0   8   0       69.19       69.36      2.09 o 
   1   8   0      110.97      111.88      2.21 o 
   2   8   0       59.50       58.31      2.47 o 
   3   8   0        2.71        2.94      0.57 o 
   4   8   0       10.27       10.67      0.87 o 
   5   8   0        9.67        9.84      1.81 o 
   6   8   0       20.86       25.49      4.25 o 
   7   8   0       21.30       21.50      4.22 o 
   1   9   0       68.09       69.51      2.17 o 
   2   9   0        7.52        7.49      0.84 o 
   3   9   0        4.35        4.23      1.42 o 
   4   9   0       39.26       41.33      4.82 o 
   5   9   0       39.93       59.10      6.04 o 
 -10  -5   1        7.69        2.93      1.44 o 
  -9  -5   1       26.81       29.93      2.36 o 
  -8  -5   1       48.14       51.77      2.75 o 
  -7  -5   1       58.26       55.66      1.14 o 
  -6  -5   1      180.48      185.56      4.93 o 
  -5  -5   1      181.95      183.54      2.71 o 
  -4  -5   1       79.69       76.01      1.52 o 
  -3  -5   1       11.98       12.04      0.61 o 
  -2  -5   1      149.86      129.31      2.84 o 
 -11  -4   1       13.10       12.09      1.80 o 
 -10  -4   1      126.83      121.02      3.12 o 
  -9  -4   1       73.14       76.31      3.38 o 
  -8  -4   1      265.81      270.76      4.95 o 
  -7  -4   1      252.98      262.75      5.16 o 
  -6  -4   1       57.87       58.91      1.12 o 
  -5  -4   1      114.65      112.36      1.65 o 
  -4  -4   1       14.00       18.17      0.81 o 
  -3  -4   1      458.06      447.88      9.94 o 
  -2  -4   1      520.20      526.67      7.57 o 
  -1  -4   1      470.17      421.22      7.83 o 
   0  -4   1      504.38      471.86      9.74 o 
 -12  -3   1       16.77       13.65      1.17 o 
 -11  -3   1       12.31       12.17      2.50 o 
 -10  -3   1        1.77        1.69      0.65 o 
  -9  -3   1        7.91        6.35      0.78 o 
  -8  -3   1       84.81       83.00      2.43 o 
  -7  -3   1      243.96      235.73      4.31 o 
  -6  -3   1      134.99      146.42      2.84 o 
  -5  -3   1      189.16      186.67      2.79 o 
  -4  -3   1      363.31      367.39      8.86 o 
  -3  -3   1      254.03      262.62      2.97 o 
  -2  -3   1       32.05       35.77      3.91 o 
  -1  -3   1       25.26       30.00      1.53 o 
   0  -3   1      339.57      315.80      5.87 o 
   1  -3   1     1111.71     1090.70     24.02 o 
   6  -3   1      195.27      205.50      2.97 o 
   7  -3   1       36.70       37.97      1.53 o 
   8  -3   1       66.22       70.11      1.27 o 
   9  -3   1      210.88      200.51      4.15 o 
  10  -3   1        2.38        2.27      0.52 o 
  11  -3   1        7.15        5.76      0.92 o 
 -13  -2   1        0.72        0.44      0.54 o 
 -12  -2   1       12.89       10.94      1.60 o 
 -11  -2   1       68.20       68.98      2.65 o 
 -10  -2   1      120.97      121.80      3.21 o 
  -9  -2   1       31.88       38.42      1.90 o 
  -8  -2   1       17.73       21.23      2.47 o 
  -7  -2   1       38.01       33.52      1.72 o 
  -6  -2   1       33.09       30.87      1.31 o 
  -5  -2   1       49.49       61.28      2.09 o 
  -4  -2   1      111.51       99.92      2.00 o 
  -3  -2   1      548.38      501.49      6.15 o 
  -2  -2   1     2232.60     2253.44     31.86 o 
  -1  -2   1      482.14      462.37      4.75 o 
   0  -2   1     1499.12     1488.27     22.20 o 
   1  -2   1       24.72       24.73      1.51 o 
   3  -2   1       53.54       49.50      0.62 o 
   4  -2   1      461.85      462.34      6.71 o 
   5  -2   1       88.95       95.88      1.17 o 
   6  -2   1      123.61      106.25      2.42 o 
   7  -2   1       65.91       77.94      2.48 o 
   8  -2   1      128.96      135.96      2.41 o 
   9  -2   1       43.25       44.78      1.65 o 
  10  -2   1       78.44       79.31      2.23 o 
  11  -2   1       76.62       77.05      5.16 o 
  12  -2   1       17.09       14.52      1.78 o 
 -13  -1   1       18.97       16.01      1.43 o 
 -12  -1   1       18.79       17.65      1.71 o 
 -11  -1   1        1.33        0.16      0.72 o 
 -10  -1   1        4.19        4.17      0.90 o 
  -9  -1   1       15.29       17.06      1.21 o 
  -8  -1   1      114.82      114.05      2.86 o 
  -7  -1   1      107.16      105.62      4.77 o 
  -6  -1   1      712.96      725.87     10.93 o 
  -5  -1   1     1187.10     1210.60     18.42 o 
  -4  -1   1       27.56       26.21      1.92 o 
  -3  -1   1      836.67      831.14     16.76 o 
  -2  -1   1      130.71      121.72      1.91 o 
  -1  -1   1     1502.09     1538.11     34.72 o 
   0  -1   1     1618.91     1557.26     19.46 o 
   1  -1   1     1978.65     1874.58     39.69 o 
   2  -1   1     4909.72     4706.86     95.98 o 
   3  -1   1      744.46      739.98      7.33 o 
   4  -1   1      408.59      361.77      3.69 o 
   5  -1   1      195.73      196.45      3.28 o 
   6  -1   1       58.49       59.33      1.11 o 
   7  -1   1        0.73        0.69      0.38 o 
   8  -1   1       27.67       27.51      0.93 o 
   9  -1   1      103.96      103.61      2.51 o 
  10  -1   1       19.83       20.22      1.76 o 
  11  -1   1       74.02       78.71      2.63 o 
  12  -1   1       49.26       60.39      2.86 o 
 -13   0   1        0.52        1.47      0.80 o 
 -12   0   1       44.55       47.27      5.52 o 
 -11   0   1       16.90       19.09      3.20 o 
 -10   0   1      183.94      171.09      8.51 o 
  -9   0   1        0.25        0.85      0.60 o 
  -8   0   1      197.24      179.16      4.09 o 
  -7   0   1       31.01       26.01      3.08 o 
  -6   0   1        7.34        5.48      0.66 o 
  -5   0   1      393.50      342.82      5.01 o 
  -4   0   1     2341.84     2488.34     57.85 o 
  -3   0   1     1137.15     1181.28     18.35 o 
  -2   0   1     5097.82     5017.81    105.59 o 
   1   0   1        2.44        4.25      0.64 o 
   2   0   1      284.45      305.41      3.83 o 
   3   0   1        3.69        2.60      0.33 o 
   4   0   1      783.03      791.60      8.87 o 
   5   0   1      147.08      175.38      2.31 o 
   6   0   1      234.22      245.39      3.25 o 
   7   0   1      215.13      207.29      2.98 o 
   8   0   1      279.98      293.90      4.48 o 
   9   0   1       63.99       64.51      1.48 o 
  10   0   1       10.33       10.01      1.21 o 
  11   0   1       35.04       35.99      5.93 o 
  12   0   1        2.78        2.68      1.04 o 
 -13   1   1       18.65       17.83      1.53 o 
 -12   1   1       18.33       19.40      1.48 o 
 -11   1   1        1.40        1.86      0.86 o 
 -10   1   1        4.18        4.16      1.17 o 
  -9   1   1       14.29       13.93      1.19 o 
  -8   1   1      113.65      105.70      2.62 o 
  -7   1   1      106.99      104.67      2.66 o 
  -6   1   1      707.76      701.16     11.25 o 
  -5   1   1     1206.49     1239.51     27.42 o 
  -4   1   1       24.67       23.08      0.74 o 
  -3   1   1      832.12      830.43     11.49 o 
  -2   1   1      130.87      123.19      3.23 o 
  -1   1   1     1492.86     1469.50     21.05 o 
   0   1   1     1639.66     1559.04     30.90 o 
   1   1   1     1975.45     1591.79    111.42 o 
   2   1   1     4942.12     5118.88    111.89 o 
   3   1   1      726.86      712.86      7.38 o 
   4   1   1      409.33      367.30      4.90 o 
   5   1   1      192.48      191.54      2.56 o 
   6   1   1       59.21       58.98      1.39 o 
   7   1   1        0.64        0.84      0.41 o 
   8   1   1       28.57       27.92      1.09 o 
   9   1   1      105.86      105.34      1.92 o 
  10   1   1       20.18       21.89      1.76 o 
  11   1   1       71.50       76.71      3.82 o 
  12   1   1       48.81       61.97      3.29 o 
 -13   2   1        0.66        0.48      2.12 o 
 -12   2   1       13.09       10.87      1.20 o 
 -11   2   1       68.33       75.08      2.09 o 
 -10   2   1      122.02      123.67      3.91 o 
  -9   2   1       28.84       36.26      1.73 o 
  -8   2   1       16.16       19.96      1.07 o 
  -7   2   1       39.24       37.97      1.55 o 
  -6   2   1       33.37       33.72      1.73 o 
  -5   2   1       47.09       58.38      1.58 o 
  -4   2   1      111.16      101.21      1.69 o 
  -3   2   1      553.85      517.69      6.76 o 
  -2   2   1     2258.70     2346.10     40.72 o 
  -1   2   1      491.05      469.56      4.82 o 
   0   2   1     1475.47     1512.45     18.66 o 
   1   2   1       22.90       24.56      0.97 o 
   2   2   1      577.43      578.87      8.63 o 
   3   2   1       51.19       49.71      1.63 o 
   4   2   1      472.91      488.30      5.82 o 
   5   2   1       84.56       94.26      1.37 o 
   6   2   1      126.46      110.84      2.16 o 
   7   2   1       62.50       71.47      1.39 o 
   8   2   1      130.81      134.85      2.32 o 
   9   2   1       41.58       41.56      2.44 o 
  10   2   1       78.29       81.42      6.32 o 
  11   2   1       77.07       83.98      3.90 o 
  12   2   1       18.07       15.89      2.12 o 
 -12   3   1       17.07       14.69      2.29 o 
 -11   3   1       11.68       11.19      1.25 o 
 -10   3   1        1.78        2.45      0.55 o 
  -9   3   1        8.36        8.01      1.15 o 
  -8   3   1       84.30       86.12      2.14 o 
  -7   3   1      240.95      227.00      7.34 o 
  -6   3   1      144.65      156.90      3.75 o 
  -5   3   1      188.74      187.19      3.18 o 
  -4   3   1      363.26      369.94      5.40 o 
  -3   3   1      247.44      253.48      3.82 o 
  -2   3   1       32.38       36.19      1.21 o 
  -1   3   1       25.03       31.31      1.54 o 
   0   3   1      334.10      328.34      3.17 o 
   1   3   1     1098.84     1108.90     11.28 o 
   2   3   1     2109.45     2147.40     30.91 o 
   3   3   1      140.75      171.13      3.45 o 
   4   3   1       98.65      103.22      4.67 o 
   5   3   1      171.14      172.90      5.33 o 
   6   3   1      193.42      214.79      4.99 o 
   7   3   1       37.68       40.12      2.28 o 
   8   3   1       63.19       70.37      3.19 o 
   9   3   1      212.67      210.91      5.06 o 
  10   3   1        3.11        3.20      1.23 o 
  11   3   1        6.10        8.03      1.65 o 
  12   3   1       19.04       18.91      2.74 o 
 -12   4   1       24.62       24.78      3.10 o 
 -11   4   1       12.77       13.71      1.69 o 
 -10   4   1      127.17      128.10      3.44 o 
  -9   4   1       70.30       71.88      2.05 o 
  -8   4   1      272.31      275.16      4.24 o 
  -7   4   1      249.55      258.94      4.21 o 
  -6   4   1       58.04       53.58      4.68 o 
  -5   4   1      111.60      104.32      1.99 o 
  -4   4   1       14.54       18.52      0.96 o 
  -3   4   1      465.53      467.25      6.99 o 
  -2   4   1      507.39      515.88     11.44 o 
  -1   4   1      467.60      448.27      4.29 o 
   0   4   1      516.62      516.42      4.58 o 
   1   4   1       94.14      116.33      1.45 o 
   2   4   1        8.98        9.37      0.45 o 
   3   4   1       62.63       67.18      1.20 o 
   4   4   1       83.25       82.77      3.47 o 
   5   4   1      109.01      104.90      3.38 o 
   6   4   1       36.79       39.35      4.25 o 
   7   4   1      235.26      245.30      6.61 o 
   8   4   1       20.00       17.11      2.03 o 
   9   4   1       44.84       44.70      3.11 o 
  10   4   1        5.68        5.89      1.92 o 
  11   4   1        3.08        3.52      1.60 o 
 -11   5   1       25.90       25.34      3.18 o 
 -10   5   1        7.30        8.47      1.79 o 
  -9   5   1       27.39       28.77      2.14 o 
  -8   5   1       48.38       46.79      1.45 o 
  -7   5   1       55.44       55.03      1.47 o 
  -6   5   1      184.25      186.24      3.13 o 
  -5   5   1      182.78      187.80      2.89 o 
  -4   5   1       74.90       70.70      1.75 o 
  -3   5   1       12.98       13.72      0.84 o 
  -2   5   1      150.37      138.03      3.37 o 
  -1   5   1      290.90      286.55      2.77 o 
   0   5   1        1.98        2.40      0.32 o 
   1   5   1      248.70      260.64      3.00 o 
   2   5   1       31.96       29.28      0.63 o 
   3   5   1      398.62      404.22      4.01 o 
   4   5   1      322.75      316.35      7.47 o 
   5   5   1       13.39       13.08      1.15 o 
   6   5   1       36.39       33.36      3.76 o 
   7   5   1       32.10       29.05      2.51 o 
   8   5   1       81.81       86.44      6.16 o 
   9   5   1       18.84       21.19      1.90 o 
  10   5   1       14.76       15.72      2.47 o 
  11   5   1       57.50       66.63      6.45 o 
 -10   6   1        0.18        0.59      0.88 o 
  -9   6   1       78.40       82.70      4.90 o 
  -8   6   1       26.40       31.99      2.97 o 
  -7   6   1       33.35       35.35      1.49 o 
  -6   6   1       30.07       30.05      1.32 o 
  -5   6   1       31.79       35.97      2.07 o 
  -4   6   1      213.31      207.24      2.79 o 
  -3   6   1      118.44      120.23      1.89 o 
  -2   6   1       65.39       69.39      1.24 o 
  -1   6   1       65.94       58.90      1.18 o 
   0   6   1      194.53      201.78      2.44 o 
   1   6   1      300.49      290.26      2.93 o 
   2   6   1       27.32       29.89      0.78 o 
   3   6   1       42.79       44.30      1.36 o 
   4   6   1       42.67       35.55      0.83 o 
   5   6   1       26.79       31.21      4.25 o 
   6   6   1       12.87       14.05      1.94 o 
   7   6   1      154.36      156.67      5.91 o 
   8   6   1       22.43       23.21      2.72 o 
   9   6   1       46.61       52.61      4.04 o 
  10   6   1       25.63       26.28      3.28 o 
  -9   7   1        3.86        5.16      1.51 o 
  -8   7   1        4.94        5.15      1.79 o 
  -7   7   1       32.58       42.29      3.52 o 
  -6   7   1       48.48       46.84      1.82 o 
  -5   7   1      160.69      159.43      2.69 o 
  -4   7   1       29.85       34.36      1.51 o 
  -3   7   1        5.13        5.57      0.64 o 
  -2   7   1       40.32       40.45      0.85 o 
  -1   7   1       39.89       38.85      1.98 o 
   0   7   1       62.44       59.07      1.31 o 
   1   7   1       46.31       44.91      1.00 o 
   2   7   1       61.14       63.25      1.05 o 
   3   7   1      176.16      166.05      2.77 o 
   4   7   1       26.59       28.63      1.17 o 
   5   7   1       11.02       14.53      1.95 o 
   6   7   1       12.78       12.21      1.56 o 
   7   7   1        1.61        2.02      1.38 o 
   8   7   1        2.22        3.84      1.73 o 
  -7   8   1       36.74       38.41      5.23 o 
  -6   8   1        1.80        3.23      1.32 o 
  -5   8   1       21.81       23.31      2.34 o 
  -4   8   1        4.07        5.86      0.70 o 
  -3   8   1       58.08       61.22      3.54 o 
  -2   8   1      178.32      182.16      4.50 o 
  -1   8   1        1.38        1.30      0.47 o 
   0   8   1       19.92       18.62      0.86 o 
   1   8   1       39.14       38.88      1.10 o 
   2   8   1        0.84        0.43      0.36 o 
   3   8   1       24.24       29.60      1.09 o 
   4   8   1       16.69       14.91      8.00 o 
   5   8   1       26.95       28.08      3.18 o 
   6   8   1       13.17       13.01      3.42 o 
   7   8   1       18.69       21.58      4.40 o 
  -5   9   1       44.13       51.07      5.44 o 
  -4   9   1       22.80       29.77      4.02 o 
  -3   9   1        9.73        9.97      1.08 o 
  -2   9   1       29.07       28.58      1.64 o 
  -1   9   1        0.07        0.21      0.37 o 
   0   9   1       42.52       43.80      1.35 o 
   1   9   1       95.51      104.18      2.30 o 
   2   9   1        9.72       10.18      1.72 o 
   3   9   1        9.64       12.19      1.53 o 
   4   9   1       12.61       13.61      4.19 o 
 -10  -6   2        1.80        3.96      1.33 o 
  -9  -6   2       43.21       44.63      3.27 o 
  -8  -6   2        1.07        1.10      0.53 o 
  -7  -6   2        8.05        7.46      1.02 o 
  -6  -6   2      110.51      102.05      2.56 o 
  -5  -6   2       50.92       51.96      1.57 o 
  -4  -6   2       32.92       36.82      1.38 o 
  -3  -6   2      559.14      494.92     10.56 o 
  -2  -6   2       62.42       57.97      2.29 o 
  -1  -6   2       16.24       17.39      1.56 o 
 -11  -5   2        3.36        3.70      1.37 o 
 -10  -5   2       61.89       63.98      5.75 o 
  -9  -5   2       39.30       42.62      2.19 o 
  -8  -5   2        0.43        0.97      0.45 o 
  -7  -5   2      226.04      228.49      3.30 o 
  -6  -5   2      175.46      179.60      2.71 o 
  -5  -5   2      253.33      259.88      4.82 o 
  -4  -5   2      130.68      122.79      2.78 o 
  -3  -5   2        4.26        3.86      0.61 o 
  -2  -5   2      130.42      119.25      4.90 o 
  -1  -5   2      173.66      156.81      2.42 o 
   0  -5   2      154.42      136.27      4.15 o 
 -12  -4   2       28.24       27.69      4.14 o 
 -11  -4   2       39.13       41.94      2.27 o 
 -10  -4   2       92.87       96.90      3.65 o 
  -9  -4   2        8.38        8.21      0.95 o 
  -8  -4   2       46.43       46.31      2.08 o 
  -7  -4   2      116.09      106.66      6.15 o 
  -6  -4   2      103.66      110.12      1.89 o 
  -5  -4   2      169.92      177.02      2.76 o 
  -4  -4   2      390.60      387.51      6.43 o 
  -3  -4   2      439.57      439.04      5.17 o 
  -2  -4   2       30.88       27.04      1.04 o 
  -1  -4   2      259.99      258.22      8.72 o 
   0  -4   2       56.89       55.17      1.28 o 
   1  -4   2       67.51       64.14      2.80 o 
 -12  -3   2        4.47        4.65      1.26 o 
 -11  -3   2        3.89        4.79      0.96 o 
 -10  -3   2        2.55        2.61      0.92 o 
  -9  -3   2       18.88       18.83      2.75 o 
  -8  -3   2      609.69      590.83     10.32 o 
  -7  -3   2      203.99      209.64      4.33 o 
  -6  -3   2      163.06      160.66      7.43 o 
  -5  -3   2       99.17      101.93      2.10 o 
  -4  -3   2       23.55       28.55      1.12 o 
  -3  -3   2      298.49      298.09      3.47 o 
  -2  -3   2       65.36       75.18      1.29 o 
  -1  -3   2       24.93       32.02      1.04 o 
   0  -3   2      124.93      108.10      3.71 o 
   1  -3   2      715.81      726.20      9.28 o 
   2  -3   2     2523.50     2760.18     79.85 o 
   7  -3   2       95.13       95.41      1.86 o 
   8  -3   2       76.96       81.18      2.17 o 
   9  -3   2      227.77      234.06      5.18 o 
 -13  -2   2        2.89        2.80      1.04 o 
 -12  -2   2       37.38       39.04      3.74 o 
 -11  -2   2       48.31       50.66      2.72 o 
 -10  -2   2       92.59       87.17      3.30 o 
  -9  -2   2       45.42       46.73      2.20 o 
  -8  -2   2      123.22      122.89      3.35 o 
  -7  -2   2       20.05       26.22      1.25 o 
  -6  -2   2       17.33       24.04      1.07 o 
  -5  -2   2      219.94      211.29      3.44 o 
  -4  -2   2      914.30      905.06     13.74 o 
  -3  -2   2      127.54      115.80      2.23 o 
  -2  -2   2     1575.14     1609.47     20.88 o 
  -1  -2   2      433.05      421.74      4.68 o 
   0  -2   2     1575.49     1587.99     91.81 o 
   1  -2   2     2478.52     2460.92     70.28 o 
   2  -2   2      384.19      396.54      8.60 o 
   4  -2   2     1414.74     1490.03     19.42 o 
   5  -2   2      160.78      159.64      1.95 o 
   6  -2   2       22.33       21.26      0.70 o 
   7  -2   2      178.24      179.11      2.80 o 
   8  -2   2       44.55       45.59      1.94 o 
   9  -2   2        7.81        6.60      0.70 o 
  10  -2   2       99.01      108.33      2.58 o 
  11  -2   2       69.80       66.25      3.06 o 
 -13  -1   2        0.11        0.64      0.91 o 
 -12  -1   2        3.70        2.60      1.04 o 
 -11  -1   2        4.35        4.73      1.58 o 
 -10  -1   2       26.98       29.79      3.50 o 
  -9  -1   2      125.46      119.45      3.20 o 
  -8  -1   2      249.56      242.81      4.81 o 
  -7  -1   2       34.69       40.97      1.62 o 
  -6  -1   2      286.59      281.69      4.65 o 
  -5  -1   2      629.39      596.65      9.25 o 
  -4  -1   2      523.74      519.29      7.51 o 
  -3  -1   2      485.83      452.95      5.90 o 
  -2  -1   2      779.27      796.46     11.36 o 
  -1  -1   2     2928.78     3010.72     54.97 o 
   0  -1   2     1729.80     1715.58     22.53 o 
   1  -1   2     2580.87     2532.88     54.87 o 
   2  -1   2     1747.19     1741.89     37.05 o 
   3  -1   2      117.97      116.99      1.17 o 
   4  -1   2       62.17       60.65      1.06 o 
   5  -1   2      168.13      159.56      2.30 o 
   6  -1   2      321.40      323.68      4.52 o 
   7  -1   2       59.72       55.55      2.66 o 
   8  -1   2       66.53       68.48      1.73 o 
   9  -1   2       55.72       51.54      6.34 o 
  10  -1   2       21.41       20.02      1.53 o 
  11  -1   2       66.63       68.80      2.76 o 
  12  -1   2       11.77       10.24      1.40 o 
 -13   0   2        0.64        1.55      0.96 o 
 -12   0   2       49.88       57.01      2.74 o 
 -11   0   2       36.79       33.29      1.98 o 
 -10   0   2        0.06        0.86      0.70 o 
  -9   0   2        4.87        6.14      0.98 o 
  -8   0   2       23.78       21.85      1.33 o 
  -7   0   2        4.12        4.00      0.72 o 
  -6   0   2       20.15       22.84      1.14 o 
  -5   0   2        0.60        1.34      0.50 o 
  -4   0   2      587.16      563.74      8.24 o 
  -3   0   2     6567.31     6886.50    174.43 o 
  -2   0   2     3484.79     3688.82     74.20 o 
  -1   0   2       35.49       30.53      0.95 o 
   0   0   2      318.30      312.76      4.50 o 
   1   0   2     1202.20     1178.98     11.68 o 
   2   0   2      117.13      112.22      1.48 o 
   3   0   2      875.52      844.16     20.54 o 
   4   0   2      597.08      554.19     13.05 o 
   5   0   2       58.99       58.72      1.74 o 
   6   0   2       75.70       76.98      1.77 o 
   7   0   2        4.64        3.96      0.82 o 
   8   0   2        8.71        9.39      0.95 o 
   9   0   2        0.06        1.02      1.61 o 
  10   0   2       26.03       27.78      3.19 o 
  11   0   2       84.33       92.86      3.33 o 
  12   0   2        8.70       11.91      2.87 o 
 -13   1   2        0.10       -0.15      0.82 o 
 -12   1   2        3.77        3.47      1.03 o 
 -11   1   2        4.70        4.33      0.99 o 
 -10   1   2       27.42       29.39      5.98 o 
  -9   1   2      123.89      115.09      3.19 o 
  -8   1   2      256.84      250.50      4.83 o 
  -7   1   2       32.12       34.82      1.74 o 
  -6   1   2      284.56      286.10      4.67 o 
  -5   1   2      620.88      600.95      9.01 o 
  -4   1   2      523.85      524.74      7.59 o 
  -3   1   2      478.40      447.86      6.43 o 
  -2   1   2      771.32      789.87     11.31 o 
  -1   1   2     2946.74     2976.25     55.34 o 
   0   1   2     1681.89     1665.32     21.11 o 
   1   1   2     2613.79     2535.98     30.93 o 
   2   1   2     1751.06     1776.04     27.49 o 
   3   1   2      112.78      111.36      2.22 o 
   4   1   2       61.68       62.00      1.61 o 
   5   1   2      168.07      161.15      3.26 o 
   6   1   2      319.18      326.73      5.57 o 
   7   1   2       59.55       53.88      1.98 o 
   8   1   2       63.09       61.46      5.17 o 
   9   1   2       60.11       60.33      3.26 o 
  10   1   2       22.25       24.65      1.81 o 
  11   1   2       65.95       65.34      4.23 o 
  12   1   2       11.65        7.91      1.60 o 
 -13   2   2        2.69        2.77      1.09 o 
 -12   2   2       37.02       40.28      3.89 o 
 -11   2   2       50.03       51.92      4.48 o 
 -10   2   2       95.01       97.58      3.45 o 
  -9   2   2       43.65       45.11      1.84 o 
  -8   2   2      122.45      119.09      3.24 o 
  -7   2   2       21.17       26.61      1.22 o 
  -6   2   2       16.16       19.03      1.23 o 
  -5   2   2      209.71      198.60      3.31 o 
  -4   2   2      913.22      916.53     14.37 o 
  -3   2   2      133.53      120.15      2.20 o 
  -2   2   2     1587.07     1608.20     26.24 o 
  -1   2   2      423.21      412.13      4.34 o 
   0   2   2     1576.66     1621.68     21.19 o 
   1   2   2     2486.27     2451.12     47.05 o 
   2   2   2      371.73      372.39      4.29 o 
   3   2   2        2.21        3.53      1.65 o 
   4   2   2     1413.61     1475.47     26.14 o 
   5   2   2      162.19      159.32      3.49 o 
   6   2   2       20.78       19.95      1.40 o 
   7   2   2      180.52      174.34      4.38 o 
   8   2   2       44.01       44.50      2.34 o 
   9   2   2        7.43        5.68      1.03 o 
  10   2   2       96.68      104.93      4.09 o 
  11   2   2       71.10       72.01      3.60 o 
  12   2   2       50.11       44.85      3.60 o 
 -12   3   2        4.29        4.30      1.25 o 
 -11   3   2        3.94        4.66      0.95 o 
 -10   3   2        2.24        2.16      0.74 o 
  -9   3   2       21.15       22.05      2.35 o 
  -8   3   2      609.08      592.84     13.70 o 
  -7   3   2      199.69      207.39      3.83 o 
  -6   3   2      170.71      166.49      3.45 o 
  -5   3   2       95.27       95.55      1.79 o 
  -4   3   2       23.19       26.88      1.37 o 
  -3   3   2      298.20      304.50     14.94 o 
  -2   3   2       62.33       73.51      2.03 o 
  -1   3   2       29.62       37.63      0.98 o 
   0   3   2      129.02      114.94      1.83 o 
   1   3   2      710.86      734.02      8.10 o 
   2   3   2     2519.83     2760.61     54.89 o 
   3   3   2       59.00       65.86      4.81 o 
   4   3   2      152.97      157.67      4.32 o 
   5   3   2       13.41       13.17      1.27 o 
   6   3   2      194.58      180.12      5.76 o 
   7   3   2       89.44       92.66      2.68 o 
   8   3   2       77.75       83.83      3.43 o 
   9   3   2      227.42      240.95      8.85 o 
  10   3   2       10.03        9.24      1.71 o 
  11   3   2        5.83        5.90      1.65 o 
 -12   4   2       29.47       29.85      3.35 o 
 -11   4   2       37.42       45.61      2.72 o 
 -10   4   2       90.86       97.31      4.06 o 
  -9   4   2        9.16       11.47      0.85 o 
  -8   4   2       46.26       51.52      1.68 o 
  -7   4   2      118.84      110.36      3.70 o 
  -6   4   2      101.67      100.78      2.29 o 
  -5   4   2      164.00      168.82      3.15 o 
  -4   4   2      403.17      395.94      6.57 o 
  -3   4   2      438.84      436.22      7.09 o 
  -2   4   2       33.70       29.71      1.11 o 
  -1   4   2      254.19      247.09      8.35 o 
   0   4   2       57.52       58.77      1.28 o 
   1   4   2       69.59       75.67      1.00 o 
   2   4   2       53.75       47.96      1.35 o 
   3   4   2      271.66      277.27      5.46 o 
   4   4   2      300.57      312.37      7.01 o 
   5   4   2      206.16      212.43      5.27 o 
   6   4   2      151.31      160.80      4.78 o 
   7   4   2       25.93       25.88      2.20 o 
   8   4   2       16.52       16.00      2.01 o 
   9   4   2        3.86        5.76      2.35 o 
  10   4   2        8.84       11.82      2.06 o 
  11   4   2       40.73       38.85      3.78 o 
 -11   5   2        3.40        3.53      1.75 o 
 -10   5   2       62.43       72.21      4.50 o 
  -9   5   2       38.72       42.11      3.59 o 
  -8   5   2        0.71        1.11      0.64 o 
  -7   5   2      223.50      221.24      8.12 o 
  -6   5   2      182.10      184.13      4.08 o 
  -5   5   2      252.83      259.89      4.69 o 
  -4   5   2      129.77      116.41      2.57 o 
  -3   5   2        4.28        3.67      0.65 o 
  -2   5   2      129.38      126.67      2.95 o 
  -1   5   2      175.25      164.79      2.07 o 
   0   5   2      150.73      144.55      1.72 o 
   1   5   2      103.69      101.51      2.05 o 
   2   5   2       89.80       89.80      1.13 o 
   3   5   2      207.33      200.39      4.85 o 
   4   5   2       77.26       72.12      2.90 o 
   5   5   2       37.64       42.81      2.51 o 
   6   5   2       52.85       51.54      4.21 o 
   7   5   2       79.69       82.62      5.31 o 
   8   5   2       15.01       17.81      2.28 o 
   9   5   2       11.08       11.92      1.57 o 
  10   5   2        8.33        6.84      3.00 o 
 -10   6   2        1.46        1.72      1.27 o 
  -9   6   2       43.47       54.43      3.85 o 
  -8   6   2        0.97        0.87      0.59 o 
  -7   6   2        7.49        7.58      0.95 o 
  -6   6   2      114.71      117.32      4.59 o 
  -5   6   2       48.81       49.67      1.68 o 
  -4   6   2       33.31       37.06      1.59 o 
  -3   6   2      558.27      564.66      8.64 o 
  -2   6   2       59.67       60.26      2.28 o 
  -1   6   2       15.06       17.45      0.69 o 
   0   6   2       48.70       47.49      1.06 o 
   1   6   2       13.60       12.83      0.76 o 
   2   6   2      133.72      138.89      1.50 o 
   3   6   2      105.05      108.26      1.68 o 
   4   6   2       61.96       59.61      6.75 o 
   5   6   2       68.74       64.11      6.95 o 
   6   6   2       51.58       47.41      3.18 o 
   7   6   2       62.10       62.22      3.80 o 
   8   6   2        1.76        1.05      1.23 o 
   9   6   2        0.93        1.41      1.40 o 
  -9   7   2       38.44       40.43      5.71 o 
  -8   7   2       32.32       32.27      3.24 o 
  -7   7   2       30.52       37.39      2.76 o 
  -6   7   2       24.34       29.30      1.15 o 
  -5   7   2      132.24      136.82      2.59 o 
  -4   7   2       76.66       80.18      2.13 o 
  -3   7   2       55.60       53.65      1.48 o 
  -2   7   2       38.13       41.53      1.87 o 
  -1   7   2      144.44      142.91      2.29 o 
   0   7   2      171.69      167.84      2.46 o 
   1   7   2       10.03        8.90      0.53 o 
   2   7   2       50.79       57.85      0.86 o 
   3   7   2      117.16      107.73      1.72 o 
   4   7   2        5.77        5.22      1.42 o 
   5   7   2       32.63       34.50      2.79 o 
   6   7   2       67.55       74.82      5.51 o 
   7   7   2       11.49       12.66      2.14 o 
   8   7   2        9.79       11.82      2.43 o 
  -7   8   2        4.94        5.10      2.69 o 
  -6   8   2        9.82       11.25      3.07 o 
  -5   8   2       15.95       16.80      1.43 o 
  -4   8   2        5.75        6.69      0.89 o 
  -3   8   2       95.49       96.06      2.44 o 
  -2   8   2       15.56       13.62      0.92 o 
  -1   8   2        3.03        3.06      0.54 o 
   0   8   2       31.63       32.90      1.12 o 
   1   8   2        1.60        2.55      0.44 o 
   2   8   2       30.10       29.97      1.82 o 
   3   8   2       29.08       36.05      2.16 o 
   4   8   2       51.03       59.54      3.16 o 
   5   8   2       21.43       19.26      1.59 o 
   6   8   2       12.11       12.76      3.53 o 
  -5   9   2        2.21        4.38      2.36 o 
  -4   9   2        3.05        1.90      0.67 o 
  -3   9   2        1.89        1.95      0.71 o 
  -2   9   2        5.26        4.33      0.96 o 
  -1   9   2        8.98        7.80      0.68 o 
   0   9   2       39.53       39.81      1.29 o 
   1   9   2       28.19       28.35      1.63 o 
   2   9   2       28.10       33.23      2.26 o 
   3   9   2        2.33        2.90      0.91 o 
   4   9   2        1.64        2.52      1.15 o 
  -9  -7   3       42.49       47.65      3.38 o 
  -8  -7   3       32.49       32.20      2.77 o 
  -7  -7   3       11.94       10.94      3.21 o 
  -6  -7   3       16.15       13.70      3.22 o 
  -5  -7   3       34.22       33.34      1.84 o 
  -4  -7   3       31.60       30.95      1.33 o 
  -3  -7   3       41.35       39.22      2.90 o 
  -2  -7   3        1.41        0.90      1.00 o 
 -10  -6   3        3.20        2.26      2.32 o 
  -9  -6   3       21.48       21.13      3.78 o 
  -8  -6   3       49.10       48.70      2.20 o 
  -7  -6   3       41.50       42.35      5.26 o 
  -6  -6   3      154.27      143.46      3.32 o 
  -5  -6   3       54.90       54.73      1.67 o 
  -4  -6   3      161.85      159.11      3.55 o 
  -3  -6   3       94.10       89.85      4.27 o 
  -2  -6   3      126.48      125.87      4.22 o 
  -1  -6   3       68.60       64.26      2.98 o 
   0  -6   3        0.78        0.80      0.93 o 
 -11  -5   3       21.25       20.80      3.83 o 
 -10  -5   3       99.04      102.85      2.61 o 
  -9  -5   3       34.43       36.66      1.35 o 
  -8  -5   3      108.95      112.69      2.91 o 
  -7  -5   3       70.46       69.68      1.68 o 
  -6  -5   3       58.29       59.35      1.67 o 
  -5  -5   3       34.16       32.41      1.40 o 
  -4  -5   3       22.75       20.11      1.39 o 
  -3  -5   3      118.78      122.57      3.06 o 
  -2  -5   3      145.64      134.77      2.83 o 
  -1  -5   3      175.57      166.90      3.10 o 
   0  -5   3      167.75      159.36      2.84 o 
   1  -5   3        6.56        6.24      1.36 o 
   2  -5   3       12.23       10.04      1.74 o 
 -12  -4   3        8.17        8.64      2.74 o 
 -11  -4   3       13.42       12.02      1.67 o 
 -10  -4   3       33.02       39.02      2.32 o 
  -9  -4   3        2.56        3.14      0.78 o 
  -8  -4   3      102.61      107.98      3.44 o 
  -7  -4   3        6.32        5.40      0.87 o 
  -6  -4   3       39.53       40.61      1.79 o 
  -5  -4   3      137.15      135.30      2.46 o 
  -4  -4   3      307.06      304.19      4.10 o 
  -3  -4   3      241.51      244.28      3.36 o 
  -2  -4   3       27.86       26.53      1.16 o 
  -1  -4   3      256.76      288.83      4.43 o 
   0  -4   3      249.67      244.65      3.56 o 
   1  -4   3       60.76       51.63      1.26 o 
   2  -4   3       48.06       42.23      2.57 o 
 -13  -3   3        1.90        1.50      1.32 o 
 -12  -3   3       21.32       17.42      2.04 o 
 -11  -3   3       25.17       24.44      2.14 o 
 -10  -3   3       29.94       37.44      2.79 o 
  -9  -3   3       24.60       24.10      1.51 o 
  -8  -3   3       84.61       86.26      2.63 o 
  -7  -3   3      133.05      137.75      3.20 o 
  -6  -3   3        3.28        3.44      1.02 o 
  -5  -3   3      153.01      162.61      8.81 o 
  -4  -3   3      241.37      245.70      4.21 o 
  -3  -3   3      263.80      263.71      3.41 o 
  -2  -3   3      447.89      441.55      5.35 o 
  -1  -3   3      886.15      874.48     30.96 o 
   0  -3   3      263.80      275.27      4.25 o 
   1  -3   3      522.97      509.60      6.81 o 
   2  -3   3      480.70      495.88     17.55 o 
   3  -3   3      224.62      234.95      6.87 o 
   7  -3   3        8.55        9.46      0.47 o 
   8  -3   3       16.88       17.80      1.00 o 
   9  -3   3       56.66       58.07      2.03 o 
 -13  -2   3        8.98        7.97      1.32 o 
 -12  -2   3       20.75       21.11      1.85 o 
 -11  -2   3       17.48       15.62      1.50 o 
 -10  -2   3       71.55       63.96      3.22 o 
  -9  -2   3       37.92       35.10      1.82 o 
  -8  -2   3       56.19       60.43      1.96 o 
  -7  -2   3       91.45       91.19      2.54 o 
  -6  -2   3      133.99      124.93      2.82 o 
  -5  -2   3      532.14      530.82      7.64 o 
  -4  -2   3     1169.04     1189.33     19.81 o 
  -3  -2   3      488.35      463.81      7.00 o 
  -2  -2   3      391.89      400.48      4.25 o 
  -1  -2   3      239.99      219.62      3.62 o 
   0  -2   3     1258.27     1313.64     17.08 o 
   1  -2   3      485.31      493.31      6.43 o 
   2  -2   3      478.70      525.27      6.60 o 
   3  -2   3      326.51      317.13      5.08 o 
   4  -2   3      845.31      874.06      8.59 o 
   5  -2   3       96.58       98.25      2.49 o 
   6  -2   3      173.24      175.74      2.35 o 
   7  -2   3       51.16       49.84      1.01 o 
   8  -2   3      130.12      130.52      2.11 o 
   9  -2   3        1.52        1.22      0.40 o 
  10  -2   3       54.97       55.62      1.46 o 
  11  -2   3       22.61       18.61      2.35 o 
 -13  -1   3       19.60       16.33      1.95 o 
 -12  -1   3        0.84        0.02      0.80 o 
 -11  -1   3        8.11        8.21      1.26 o 
 -10  -1   3      184.17      178.19      4.61 o 
  -9  -1   3      320.42      303.50      6.35 o 
  -8  -1   3      341.96      335.62      6.42 o 
  -7  -1   3      104.48      111.96      2.68 o 
  -6  -1   3      195.98      186.42      6.61 o 
  -5  -1   3     1094.58     1111.19     18.50 o 
  -4  -1   3       30.54       29.71      1.23 o 
  -3  -1   3      251.60      237.69      3.41 o 
  -2  -1   3      519.64      524.36      7.83 o 
  -1  -1   3      259.55      245.94      3.82 o 
   0  -1   3     1590.00     1701.19     22.84 o 
   1  -1   3      379.42      372.54      5.13 o 
   2  -1   3      733.68      748.33     10.38 o 
   3  -1   3      592.47      596.82      6.48 o 
   4  -1   3      106.93      112.98      1.79 o 
   5  -1   3      139.76      135.94      2.07 o 
   6  -1   3      240.70      230.41      3.31 o 
   7  -1   3      215.23      206.43      3.61 o 
   8  -1   3       13.99       17.78      2.81 o 
   9  -1   3       22.39       26.44      1.31 o 
  10  -1   3        0.23        0.61      0.57 o 
  11  -1   3       25.95       30.21      1.84 o 
  12  -1   3       18.15       15.78      2.11 o 
 -13   0   3       10.17        9.64      1.53 o 
 -12   0   3       81.01       80.76      5.50 o 
 -11   0   3       13.76       12.19      1.46 o 
 -10   0   3        1.15       -0.47      0.97 o 
  -9   0   3        0.00       -0.60      0.82 o 
  -8   0   3        0.01        0.15      0.51 o 
  -7   0   3      515.28      488.16      8.39 o 
  -6   0   3     1506.41     1579.88     40.95 o 
  -5   0   3      111.75      129.24      3.99 o 
  -4   0   3       22.04       17.83      0.94 o 
  -3   0   3      156.91      152.78      3.03 o 
  -2   0   3      528.21      544.76      8.14 o 
  -1   0   3      279.43      286.75      4.45 o 
   0   0   3       56.29       51.86      1.44 o 
   1   0   3     1003.93     1060.66     10.73 o 
   2   0   3       10.46        8.78      0.52 o 
   3   0   3       16.04       22.72      0.83 o 
   4   0   3      464.32      428.84      7.88 o 
   5   0   3       97.80       95.06      1.86 o 
   6   0   3      298.27      290.37      4.62 o 
   7   0   3       43.76       45.75      1.58 o 
   8   0   3        0.04        0.61      0.91 o 
   9   0   3      154.08      149.39      3.75 o 
  10   0   3       79.45       81.66      2.79 o 
  11   0   3       40.16       44.63      2.33 o 
  12   0   3       20.89       17.55      1.97 o 
 -13   1   3       19.55       19.77      1.89 o 
 -12   1   3        0.90        0.43      0.70 o 
 -11   1   3        9.27        7.31      1.24 o 
 -10   1   3      179.62      179.34      4.56 o 
  -9   1   3      317.51      307.50      6.43 o 
  -8   1   3      348.38      333.02      6.42 o 
  -7   1   3      107.27      106.60      2.77 o 
  -6   1   3      196.74      190.42      3.68 o 
  -5   1   3     1102.61     1141.01     28.26 o 
  -4   1   3       28.22       22.96      1.23 o 
  -3   1   3      246.01      229.32      3.98 o 
  -2   1   3      522.82      525.26      7.79 o 
  -1   1   3      242.96      231.30      3.72 o 
   0   1   3     1599.18     1686.29     22.21 o 
   1   1   3      388.67      380.03      4.12 o 
   2   1   3      731.78      746.29      8.51 o 
   3   1   3      594.97      596.59      6.69 o 
   4   1   3      103.15      105.17      4.45 o 
   5   1   3      140.50      129.37      2.76 o 
   6   1   3      245.64      243.52      4.96 o 
   7   1   3      211.10      199.72      4.32 o 
   8   1   3       13.36       16.25      1.38 o 
   9   1   3       23.14       30.98      3.99 o 
  10   1   3        0.20        0.83      0.76 o 
  11   1   3       26.18       25.21      2.21 o 
  12   1   3       17.44       17.23      2.20 o 
 -13   2   3        8.13        4.23      1.71 o 
 -12   2   3       20.18       21.04      1.84 o 
 -11   2   3       16.86       13.77      1.51 o 
 -10   2   3       72.15       75.65      4.02 o 
  -9   2   3       38.03       36.16      1.78 o 
  -8   2   3       53.96       60.96      2.15 o 
  -7   2   3       95.50       96.46      2.55 o 
  -6   2   3      131.09      119.80      4.52 o 
  -5   2   3      528.23      526.35      8.89 o 
  -4   2   3     1191.96     1252.39     20.68 o 
  -3   2   3      484.14      464.94      6.35 o 
  -2   2   3      389.18      390.28      5.84 o 
  -1   2   3      239.43      213.99      3.39 o 
   0   2   3     1254.05     1278.10     15.91 o 
   1   2   3      493.12      487.35      6.33 o 
   2   2   3      466.55      515.61      4.68 o 
   3   2   3      330.36      321.45      3.37 o 
   4   2   3      851.50      848.72     13.44 o 
   5   2   3       93.07       83.76      2.60 o 
   6   2   3      174.47      167.08      4.28 o 
   7   2   3       52.16       51.44      2.31 o 
   8   2   3      132.26      127.57      4.05 o 
   9   2   3        1.15        1.36      0.90 o 
  10   2   3       52.25       59.87      3.03 o 
  11   2   3       22.25       23.11      2.21 o 
 -13   3   3        2.01        2.27      0.95 o 
 -12   3   3       21.09       18.23      2.41 o 
 -11   3   3       24.08       24.70      2.12 o 
 -10   3   3       31.63       34.02      1.89 o 
  -9   3   3       25.10       22.89      1.89 o 
  -8   3   3       82.93       83.00      2.92 o 
  -7   3   3      134.81      139.31      3.23 o 
  -6   3   3        3.07        2.69      0.66 o 
  -5   3   3      155.15      170.08      3.33 o 
  -4   3   3      240.18      250.34      4.21 o 
  -3   3   3      252.44      253.31      4.87 o 
  -2   3   3      442.93      442.26      6.62 o 
  -1   3   3      886.60      902.87     10.71 o 
   0   3   3      277.05      291.88      3.45 o 
   1   3   3      514.36      508.11     11.42 o 
   2   3   3      484.36      486.37      4.10 o 
   3   3   3      226.90      238.49      4.70 o 
   4   3   3       96.09       89.97      2.15 o 
   5   3   3      101.11       90.50      2.97 o 
   6   3   3      233.98      216.33      5.40 o 
   7   3   3        9.31        9.23      1.42 o 
   8   3   3       17.31       16.16      1.90 o 
   9   3   3       56.83       60.81      5.78 o 
  10   3   3       15.05       15.74      2.29 o 
  11   3   3        4.79        4.02      1.50 o 
 -12   4   3        8.52        9.31      3.27 o 
 -11   4   3       13.00       13.88      1.32 o 
 -10   4   3       32.75       35.41      2.32 o 
  -9   4   3        2.27        2.73      0.93 o 
  -8   4   3      102.25      105.28      4.88 o 
  -7   4   3        5.11        5.97      0.85 o 
  -6   4   3       40.41       40.98      1.61 o 
  -5   4   3      134.51      132.66      3.00 o 
  -4   4   3      308.49      303.59      6.14 o 
  -3   4   3      242.21      242.04      6.93 o 
  -2   4   3       28.10       29.52      1.20 o 
  -1   4   3      255.46      294.63      3.76 o 
   0   4   3      247.88      247.53      3.15 o 
   1   4   3       63.86       58.23      1.21 o 
   2   4   3       49.24       39.41      1.15 o 
   3   4   3       44.44       45.20      1.39 o 
   4   4   3      155.81      166.51      4.37 o 
   5   4   3       98.58      101.63      6.17 o 
   6   4   3       94.40      105.36      3.86 o 
   7   4   3        3.60        1.78      1.06 o 
   8   4   3       19.84       13.98      1.96 o 
   9   4   3        2.91        3.05      1.36 o 
  10   4   3        9.76       10.56      2.04 o 
 -11   5   3       21.42       24.28      4.44 o 
 -10   5   3      100.46      102.00      2.78 o 
  -9   5   3       36.26       41.89      4.79 o 
  -8   5   3      106.87      109.11      3.09 o 
  -7   5   3       67.79       67.74      2.50 o 
  -6   5   3       57.50       58.24      4.05 o 
  -5   5   3       34.57       34.13      2.14 o 
  -4   5   3       22.13       20.99      1.28 o 
  -3   5   3      115.16      122.82      2.90 o 
  -2   5   3      151.27      138.09      2.99 o 
  -1   5   3      174.57      166.82      2.86 o 
   0   5   3      170.12      172.10      2.59 o 
   1   5   3        5.76        6.39      0.51 o 
   2   5   3       12.53       10.68      0.49 o 
   3   5   3        4.62        4.97      0.89 o 
   4   5   3       42.11       36.81      2.73 o 
   5   5   3       79.73       76.96      3.44 o 
   6   5   3       48.18       57.50      5.26 o 
   7   5   3       66.93       70.69      3.81 o 
   8   5   3       11.38       10.14      1.94 o 
   9   5   3       31.79       31.82      3.10 o 
  10   5   3        1.01        1.06      0.82 o 
 -10   6   3        3.19        4.96      2.06 o 
  -9   6   3       22.31       24.34      2.86 o 
  -8   6   3       47.32       52.19      2.57 o 
  -7   6   3       41.56       46.26      1.97 o 
  -6   6   3      151.58      152.15      5.11 o 
  -5   6   3       54.25       57.73      2.65 o 
  -4   6   3      166.96      166.15      4.45 o 
  -3   6   3       95.50       94.44      3.28 o 
  -2   6   3      126.16      133.69      3.68 o 
  -1   6   3       68.06       65.41      1.50 o 
   0   6   3        0.72        1.15      0.37 o 
   1   6   3      133.89      120.58      3.30 o 
   2   6   3      211.57      193.10      2.20 o 
   3   6   3        0.05        1.05      0.90 o 
   4   6   3        8.89        9.31      1.34 o 
   5   6   3      106.08      102.50      6.63 o 
   6   6   3       10.85       13.38      2.02 o 
   7   6   3        2.94        2.34      1.04 o 
   8   6   3       10.83       10.85      2.21 o 
   9   6   3       21.06       21.97      3.02 o 
  -9   7   3       41.02       40.29      5.88 o 
  -8   7   3       33.50       36.28      3.26 o 
  -7   7   3       12.80       13.41      1.36 o 
  -6   7   3       15.68       16.38      1.43 o 
  -5   7   3       34.82       34.70      1.83 o 
  -4   7   3       32.05       32.85      1.50 o 
  -3   7   3       39.22       41.40      1.59 o 
  -2   7   3        2.18        2.58      0.49 o 
  -1   7   3      449.31      437.40      7.07 o 
   0   7   3        2.20        1.54      0.43 o 
   1   7   3       25.49       25.80      1.35 o 
   2   7   3        1.06        1.17      0.36 o 
   3   7   3       60.11       57.83      2.06 o 
   4   7   3       35.74       36.05      2.26 o 
   5   7   3       19.45       24.83      1.77 o 
   6   7   3       50.62       50.24      2.43 o 
   7   7   3       35.84       35.68      2.29 o 
   8   7   3       31.14       41.33      2.31 o 
  -7   8   3       26.75       29.26      2.84 o 
  -6   8   3       13.19       11.39      1.86 o 
  -5   8   3       58.43       64.08      1.98 o 
  -4   8   3       16.16       12.88      2.09 o 
  -3   8   3       29.18       32.88      1.35 o 
  -2   8   3       12.02       10.83      0.87 o 
  -1   8   3       14.61       13.22      0.74 o 
   0   8   3        7.89        8.35      0.71 o 
   1   8   3       25.94       27.47      0.84 o 
   2   8   3       44.84       44.75      1.94 o 
   3   8   3       21.87       19.99      3.53 o 
   4   8   3       22.61       26.61      3.40 o 
   5   8   3       11.73       12.41      1.81 o 
   6   8   3        3.26        2.92      1.32 o 
  -5   9   3        5.16        5.00      2.36 o 
  -4   9   3       12.34        9.98      1.27 o 
  -3   9   3       10.43       10.63      1.25 o 
  -2   9   3       34.16       37.88      1.87 o 
  -1   9   3       25.72       28.97      1.65 o 
   0   9   3       19.47       17.26      1.32 o 
   1   9   3       10.00        9.66      1.37 o 
   2   9   3        0.35        0.63      0.81 o 
   3   9   3        0.88        0.89      0.93 o 
  -7  -8   4       18.55       11.71      1.96 o 
  -6  -8   4        0.48        0.01      0.81 o 
  -5  -8   4       27.76       32.43      2.81 o 
  -4  -8   4        0.87        0.29      0.90 o 
  -3  -8   4        4.50        2.11      1.33 o 
  -9  -7   4       21.60       22.73      4.02 o 
  -8  -7   4       19.05       15.34      3.32 o 
  -7  -7   4       19.74       17.10      3.49 o 
  -6  -7   4       92.02       89.78      3.00 o 
  -5  -7   4        8.66        6.63      1.09 o 
  -4  -7   4       87.68       83.35      2.79 o 
  -3  -7   4       32.99       30.79      2.01 o 
  -2  -7   4       48.74       51.04      1.57 o 
  -1  -7   4       63.16       55.25      3.58 o 
   0  -7   4        5.90        6.72      1.68 o 
 -10  -6   4        3.02        3.83      2.34 o 
  -9  -6   4        1.88        2.55      0.74 o 
  -8  -6   4       20.56       24.58      1.80 o 
  -7  -6   4        6.60        6.55      0.80 o 
  -6  -6   4      383.01      372.36      8.46 o 
  -5  -6   4       23.31       26.20      2.13 o 
  -4  -6   4       88.64       88.79      2.70 o 
  -3  -6   4       93.84       92.07      3.11 o 
  -2  -6   4      143.36      134.56      6.52 o 
  -1  -6   4       23.32       25.00      1.35 o 
   0  -6   4        5.44        4.21      0.47 o 
   1  -6   4      399.01      351.21     11.21 o 
 -11  -5   4        8.09        5.28      1.83 o 
 -10  -5   4       19.30       22.42      3.21 o 
  -9  -5   4       42.16       43.32      1.87 o 
  -8  -5   4       27.09       28.89      1.53 o 
  -7  -5   4      146.71      141.10      2.85 o 
  -6  -5   4       91.25       96.11      2.24 o 
  -5  -5   4       17.84       18.83      1.05 o 
  -4  -5   4      164.71      155.94      2.87 o 
  -3  -5   4       82.74       78.97      2.33 o 
  -2  -5   4       18.80       20.79      1.23 o 
  -1  -5   4      236.46      218.76      4.01 o 
   0  -5   4       63.15       60.56      1.93 o 
   1  -5   4      127.10      125.65      2.14 o 
   2  -5   4       38.03       34.69      2.81 o 
   3  -5   4       51.98       51.46      2.41 o 
 -12  -4   4        0.57        0.91      0.80 o 
 -11  -4   4        3.65        2.47      1.21 o 
 -10  -4   4        2.76        2.20      1.00 o 
  -9  -4   4       27.50       29.00      1.81 o 
  -8  -4   4      175.10      176.25      6.19 o 
  -7  -4   4       57.33       55.55      2.24 o 
  -6  -4   4      105.28      101.95      1.90 o 
  -5  -4   4       16.50       16.54      0.97 o 
  -4  -4   4        3.00        3.58      0.59 o 
  -3  -4   4      222.97      222.11      5.82 o 
  -2  -4   4       13.72       13.63      1.05 o 
  -1  -4   4      197.55      173.95      3.16 o 
   0  -4   4      342.29      317.10      5.18 o 
   1  -4   4      305.34      317.98      4.75 o 
   2  -4   4        0.79        0.39      0.34 o 
   3  -4   4       72.75       71.66      4.03 o 
 -13  -3   4       27.04       31.64      2.36 o 
 -12  -3   4        6.36        8.10      1.39 o 
 -11  -3   4       35.53       33.68      2.17 o 
 -10  -3   4       76.48       66.07      3.21 o 
  -9  -3   4       93.81       95.58      3.19 o 
  -8  -3   4       37.97       33.76      1.70 o 
  -7  -3   4       61.81       57.54      3.63 o 
  -6  -3   4      174.10      167.20      3.21 o 
  -5  -3   4      318.18      336.79      6.07 o 
  -4  -3   4       78.31       88.78      1.88 o 
  -3  -3   4       31.42       27.09      1.09 o 
  -2  -3   4      150.28      164.39      2.62 o 
  -1  -3   4      329.36      341.23      4.08 o 
   0  -3   4      538.94      571.05      8.24 o 
   1  -3   4      116.76      117.37      2.12 o 
   2  -3   4      285.55      314.73     13.31 o 
   3  -3   4      537.53      515.55     13.77 o 
   4  -3   4       49.50       53.26      3.26 o 
 -13  -2   4        0.52        0.80      1.11 o 
 -12  -2   4        6.90        6.81      1.36 o 
 -11  -2   4       47.21       49.15      2.61 o 
 -10  -2   4       18.85       17.20      2.10 o 
  -9  -2   4        1.77        2.46      0.90 o 
  -8  -2   4       87.70       87.24      3.09 o 
  -7  -2   4      163.94      162.04      3.84 o 
  -6  -2   4      316.38      322.66      5.94 o 
  -5  -2   4       96.76      102.48      2.64 o 
  -4  -2   4      590.60      619.08     14.80 o 
  -3  -2   4      483.54      549.19      8.72 o 
  -2  -2   4       40.77       38.82      0.99 o 
  -1  -2   4      587.79      575.89      7.83 o 
   0  -2   4      665.46      690.33      8.77 o 
   1  -2   4      383.38      376.26      5.35 o 
   2  -2   4       47.83       51.82      1.71 o 
   3  -2   4      368.92      369.44      4.95 o 
   4  -2   4      223.39      218.45      2.27 o 
   5  -2   4       53.38       50.87      0.78 o 
   6  -2   4       24.79       26.12      0.85 o 
   7  -2   4      277.17      294.52      4.08 o 
   8  -2   4       73.03       77.00      1.97 o 
   9  -2   4       58.18       57.16      1.88 o 
  10  -2   4        5.36        4.09      1.05 o 
 -13  -1   4       29.66       25.50      2.55 o 
 -12  -1   4       41.85       45.22      5.19 o 
 -11  -1   4        5.98        6.17      1.24 o 
 -10  -1   4       90.16       86.06      3.24 o 
  -9  -1   4       44.45       45.15      2.25 o 
  -8  -1   4       88.78       81.86      4.49 o 
  -7  -1   4      229.77      223.54      4.68 o 
  -6  -1   4       46.73       44.34      2.90 o 
  -5  -1   4      166.58      178.23      3.66 o 
  -4  -1   4      132.40      137.42      3.02 o 
  -3  -1   4      698.79      742.36     11.61 o 
  -2  -1   4      386.27      377.06      6.00 o 
  -1  -1   4     1342.64     1365.01     17.92 o 
   0  -1   4      718.60      767.38      9.31 o 
   1  -1   4       56.43       50.32      1.07 o 
   2  -1   4      460.51      463.95      6.40 o 
   3  -1   4      711.94      724.94      8.29 o 
   4  -1   4       66.08       60.21      0.92 o 
   5  -1   4      100.35       98.31      2.41 o 
   6  -1   4      176.07      185.54      2.66 o 
   7  -1   4       19.07       17.83      1.22 o 
   8  -1   4      136.02      137.35      2.79 o 
   9  -1   4        3.72        3.02      0.65 o 
  10  -1   4       10.67        9.83      0.88 o 
  11  -1   4        7.07        4.67      0.92 o 
 -13   0   4        0.12       -0.08      0.77 o 
 -12   0   4        6.36        8.77      1.48 o 
 -11   0   4       79.96       79.74      5.62 o 
 -10   0   4       24.04       31.33      6.36 o 
  -9   0   4       17.82       14.95      1.74 o 
  -8   0   4       13.17       13.71      1.30 o 
  -7   0   4      220.51      203.69      4.43 o 
  -6   0   4     1326.45     1354.93     24.68 o 
  -5   0   4      133.92      129.68      3.77 o 
  -4   0   4        8.78        7.44      0.88 o 
  -3   0   4     1095.10     1160.67     19.18 o 
  -2   0   4      431.79      440.83      7.00 o 
  -1   0   4      413.85      426.56      6.57 o 
   0   0   4      279.78      273.19      3.20 o 
   1   0   4     1711.05     1850.92     26.07 o 
   2   0   4      973.06      964.28     11.87 o 
   3   0   4       23.61       29.01      0.86 o 
   4   0   4        1.68        2.23      0.34 o 
   5   0   4      123.75      126.99      2.12 o 
   6   0   4       10.91       12.14      0.73 o 
   7   0   4        9.37        9.85      0.90 o 
   8   0   4      170.24      176.93      3.14 o 
   9   0   4       24.29       26.48      2.11 o 
  10   0   4       39.40       43.27      2.00 o 
  11   0   4        5.08        5.61      0.97 o 
 -13   1   4       29.89       25.58      4.07 o 
 -12   1   4       43.24       42.16      2.58 o 
 -11   1   4        7.03        5.79      1.21 o 
 -10   1   4       89.33       89.10      4.04 o 
  -9   1   4       42.60       46.21      3.28 o 
  -8   1   4       88.20       81.78      2.75 o 
  -7   1   4      227.85      228.27      4.80 o 
  -6   1   4       44.36       48.15      1.85 o 
  -5   1   4      174.51      184.98      3.71 o 
  -4   1   4      131.20      139.10      2.42 o 
  -3   1   4      683.96      708.37     14.85 o 
  -2   1   4      390.78      381.05      5.34 o 
  -1   1   4     1334.36     1343.29     22.08 o 
   0   1   4      724.20      775.34     11.40 o 
   1   1   4       55.74       52.37      1.11 o 
   2   1   4      466.40      464.86      4.55 o 
   3   1   4      711.18      706.17      8.61 o 
   4   1   4       63.77       56.67      1.05 o 
   5   1   4       96.40      100.61      2.47 o 
   6   1   4      177.48      185.10      3.84 o 
   7   1   4       18.58       19.35      1.10 o 
   8   1   4      137.27      141.50      3.06 o 
   9   1   4        3.86        4.80      0.79 o 
  10   1   4       11.06        9.66      1.12 o 
  11   1   4        7.66        9.50      1.85 o 
 -13   2   4        0.45        3.74      1.44 o 
 -12   2   4        6.99        7.73      1.65 o 
 -11   2   4       47.29       51.11      3.08 o 
 -10   2   4       19.10       17.20      1.61 o 
  -9   2   4        1.19        3.60      0.90 o 
  -8   2   4       90.54       97.85      3.77 o 
  -7   2   4      161.43      161.53      3.24 o 
  -6   2   4      306.28      312.86      5.20 o 
  -5   2   4      101.10      108.00      3.52 o 
  -4   2   4      595.04      644.22     10.41 o 
  -3   2   4      488.26      555.73      8.03 o 
  -2   2   4       39.27       35.72      1.39 o 
  -1   2   4      590.58      571.21      8.24 o 
   0   2   4      681.96      700.80      8.12 o 
   1   2   4      365.80      363.13      4.52 o 
   2   2   4       46.83       51.05      2.01 o 
   3   2   4      367.28      367.20      4.34 o 
   4   2   4      224.54      214.20      4.50 o 
   5   2   4       54.08       52.67      1.41 o 
   6   2   4       23.05       25.99      1.68 o 
   7   2   4      277.67      292.27      6.59 o 
   8   2   4       72.76       68.74      3.06 o 
   9   2   4       58.93       63.09      2.96 o 
  10   2   4        6.09        6.51      1.09 o 
  11   2   4        1.25        1.66      0.88 o 
 -13   3   4       26.72       25.90      2.79 o 
 -12   3   4        6.71        7.23      1.33 o 
 -11   3   4       35.82       34.55      2.71 o 
 -10   3   4       78.24       83.08      7.18 o 
  -9   3   4       91.08       97.62      3.20 o 
  -8   3   4       38.38       34.74      2.24 o 
  -7   3   4       63.26       62.81      2.26 o 
  -6   3   4      172.58      170.02      3.26 o 
  -5   3   4      324.04      340.44      6.17 o 
  -4   3   4       71.07       80.60      2.33 o 
  -3   3   4       31.64       30.18      1.31 o 
  -2   3   4      152.78      173.05      4.25 o 
  -1   3   4      332.46      337.22      5.19 o 
   0   3   4      535.19      565.91      7.23 o 
   1   3   4      115.50      118.45      1.72 o 
   2   3   4      284.55      303.76      4.74 o 
   3   3   4      543.47      538.74      6.42 o 
   4   3   4       44.32       45.37      1.75 o 
   5   3   4      138.16      136.94      2.74 o 
   6   3   4      233.38      242.15      6.01 o 
   7   3   4       85.52       90.94      3.58 o 
   8   3   4       77.13       70.58      3.42 o 
   9   3   4       20.82       17.13      3.32 o 
  10   3   4        4.95        5.10      1.53 o 
 -12   4   4        0.51        1.04      0.97 o 
 -11   4   4        3.59        2.94      1.19 o 
 -10   4   4        2.81        2.18      0.88 o 
  -9   4   4       27.57       28.40      1.88 o 
  -8   4   4      172.36      182.72      5.21 o 
  -7   4   4       59.17       58.88      2.28 o 
  -6   4   4      110.44      110.72      3.05 o 
  -5   4   4       16.65       18.02      1.28 o 
  -4   4   4        2.74        2.92      0.76 o 
  -3   4   4      225.67      221.98      4.75 o 
  -2   4   4       14.21       12.47      0.98 o 
  -1   4   4      199.49      177.66      2.45 o 
   0   4   4      331.47      311.27      4.38 o 
   1   4   4      312.13      332.34      4.33 o 
   2   4   4        0.82        0.61      0.21 o 
   3   4   4       71.07       72.94      2.01 o 
   4   4   4      196.88      198.17      4.29 o 
   5   4   4       29.95       27.72      1.21 o 
   6   4   4       95.69       96.64      2.73 o 
   7   4   4       65.40       70.32      3.59 o 
   8   4   4      132.87      136.43      5.31 o 
   9   4   4       27.73       28.88      2.78 o 
  10   4   4        0.58        0.62      0.91 o 
 -11   5   4        7.53        5.95      1.08 o 
 -10   5   4       20.32       23.97      2.11 o 
  -9   5   4       43.63       46.95      2.28 o 
  -8   5   4       27.71       33.91      1.91 o 
  -7   5   4      147.11      148.71      6.60 o 
  -6   5   4       91.00       97.65      4.21 o 
  -5   5   4       19.41       21.43      2.57 o 
  -4   5   4      159.13      157.42      3.77 o 
  -3   5   4       82.46       82.65      2.47 o 
  -2   5   4       21.03       22.87      1.99 o 
  -1   5   4      238.07      226.93      4.70 o 
   0   5   4       62.37       62.41      1.47 o 
   1   5   4      127.73      134.65      2.06 o 
   2   5   4       35.80       30.28      1.85 o 
   3   5   4       49.58       50.07      2.71 o 
   4   5   4      256.24      231.16      5.14 o 
   5   5   4       38.74       44.88      2.32 o 
   6   5   4       32.81       42.90      2.43 o 
   7   5   4       20.72       24.20      2.08 o 
   8   5   4       13.32       11.78      1.40 o 
   9   5   4        7.96        9.55      1.72 o 
 -10   6   4        2.79        3.16      2.64 o 
  -9   6   4        1.84        3.26      1.17 o 
  -8   6   4       22.07       28.67      1.83 o 
  -7   6   4        7.35        7.05      1.18 o 
  -6   6   4      381.97      401.06      8.50 o 
  -5   6   4       23.53       26.61      1.89 o 
  -4   6   4       87.97       91.47      2.93 o 
  -3   6   4       95.23       98.48      2.94 o 
  -2   6   4      143.11      142.11      3.52 o 
  -1   6   4       20.86       25.11      1.88 o 
   0   6   4        6.53        6.82      0.54 o 
   1   6   4      395.60      357.53      4.74 o 
   2   6   4      151.94      130.40      3.38 o 
   3   6   4        8.73        5.28      1.07 o 
   4   6   4       44.70       43.45      2.99 o 
   5   6   4        0.34        0.47      0.78 o 
   6   6   4        7.35        8.08      1.49 o 
   7   6   4       18.03       16.68      2.43 o 
   8   6   4       37.78       45.88      4.13 o 
  -9   7   4       20.74       22.47      4.49 o 
  -8   7   4       18.81       16.41      1.32 o 
  -7   7   4       20.16       21.16      1.78 o 
  -6   7   4       91.89      101.78      3.48 o 
  -5   7   4        9.88        9.45      2.19 o 
  -4   7   4       86.82       89.21      3.59 o 
  -3   7   4       30.77       31.73      2.31 o 
  -2   7   4       49.48       47.04      2.06 o 
  -1   7   4       62.29       61.27      1.80 o 
   0   7   4        6.14        5.88      0.55 o 
   1   7   4       20.03       19.23      1.07 o 
   2   7   4        5.95        5.87      0.72 o 
   3   7   4       43.29       43.63      1.96 o 
   4   7   4       66.26       68.91      3.78 o 
   5   7   4       15.53       19.29      2.05 o 
   6   7   4        4.47        4.51      1.50 o 
   7   7   4       19.01       19.61      2.35 o 
  -7   8   4       17.31       24.44      3.64 o 
  -6   8   4        0.55        1.60      0.82 o 
  -5   8   4       28.03       28.70      2.19 o 
  -4   8   4        0.82        1.80      0.49 o 
  -3   8   4        4.57        4.76      0.64 o 
  -2   8   4       67.69       66.90      2.11 o 
  -1   8   4       23.39       24.57      1.14 o 
   0   8   4       16.35       16.49      0.90 o 
   1   8   4       52.44       50.45      1.49 o 
   2   8   4       40.20       42.51      2.43 o 
   3   8   4       15.07       13.19      1.68 o 
   4   8   4        8.23        7.60      1.22 o 
   5   8   4        3.66        1.92      0.98 o 
  -4   9   4        9.73        9.44      1.35 o 
  -3   9   4        9.35       13.14      1.36 o 
  -2   9   4        5.57        4.86      1.01 o 
  -1   9   4       24.82       24.38      2.73 o 
   0   9   4        3.25        3.30      0.82 o 
   1   9   4        9.12       10.75      1.52 o 
   2   9   4        1.43        1.14      0.96 o 
  -7  -8   5        0.56        1.27      1.49 o 
  -6  -8   5       29.20       27.93      2.02 o 
  -5  -8   5        0.01        0.13      0.55 o 
  -4  -8   5       33.23       33.12      1.68 o 
  -3  -8   5        6.61        1.55      2.08 o 
  -2  -8   5       40.05       35.34      3.42 o 
  -1  -8   5       24.92       22.16      3.06 o 
  -9  -7   5       15.36       12.11      2.12 o 
  -8  -7   5        2.60        2.34      1.66 o 
  -7  -7   5       49.47       52.75      2.96 o 
  -6  -7   5       36.25       35.52      2.15 o 
  -5  -7   5        6.67        4.08      1.23 o 
  -4  -7   5       87.72       80.17      4.64 o 
  -3  -7   5       45.95       42.86      2.18 o 
  -2  -7   5       14.60       13.49      2.01 o 
  -1  -7   5        3.18        2.69      0.52 o 
   0  -7   5       65.18       64.47      4.42 o 
   1  -7   5        7.41        8.88      2.19 o 
 -10  -6   5       28.03       21.09      2.72 o 
  -9  -6   5       56.94       58.41      2.15 o 
  -8  -6   5       10.31       10.43      1.10 o 
  -7  -6   5       14.71       15.95      1.32 o 
  -6  -6   5       29.98       36.54      2.56 o 
  -5  -6   5        4.98        5.59      1.31 o 
  -4  -6   5      122.63      118.75      4.53 o 
  -3  -6   5       54.72       50.27      2.54 o 
  -2  -6   5      242.38      234.96      4.96 o 
  -1  -6   5       42.77       35.23      1.61 o 
   0  -6   5        4.70        5.45      0.89 o 
   1  -6   5      104.92      100.92      5.41 o 
   2  -6   5       28.51       27.79      3.15 o 
 -11  -5   5       22.84       13.85      3.29 o 
 -10  -5   5       15.40       14.46      1.94 o 
  -9  -5   5        5.24        3.74      0.89 o 
  -8  -5   5       11.80        9.37      1.66 o 
  -7  -5   5        8.77        7.69      0.96 o 
  -6  -5   5       64.93       66.26      2.29 o 
  -5  -5   5       54.70       50.68      1.94 o 
  -4  -5   5      111.89      102.59      2.45 o 
  -3  -5   5       32.77       39.02      1.53 o 
  -2  -5   5      175.49      168.08      3.79 o 
  -1  -5   5      175.41      180.42      4.21 o 
   0  -5   5      386.01      378.07      6.71 o 
   1  -5   5      103.25       87.11      4.71 o 
   2  -5   5       60.15       61.64      4.16 o 
   3  -5   5       89.74       77.86      5.09 o 
 -12  -4   5        3.17        1.45      1.25 o 
 -11  -4   5       20.41       18.53      2.26 o 
 -10  -4   5       15.93       16.53      1.75 o 
  -9  -4   5        8.50        9.91      1.48 o 
  -8  -4   5       79.57       77.68      5.65 o 
  -7  -4   5       43.77       39.45      2.15 o 
  -6  -4   5       40.20       43.23      1.37 o 
  -5  -4   5        8.22        8.04      0.99 o 
  -4  -4   5      217.06      217.99      3.84 o 
  -3  -4   5      221.23      222.27      5.06 o 
  -2  -4   5      109.56      108.34      3.59 o 
  -1  -4   5      319.60      293.50      5.07 o 
   0  -4   5      112.48      110.47      2.27 o 
   1  -4   5       98.18       91.30      2.07 o 
   2  -4   5       38.34       34.73      3.43 o 
   3  -4   5       44.73       47.36      3.60 o 
   4  -4   5        2.66        4.82      1.90 o 
 -12  -3   5        6.74        7.49      1.63 o 
 -11  -3   5        2.08        1.51      0.99 o 
 -10  -3   5       32.23       35.41      4.32 o 
  -9  -3   5      110.19      109.13      4.90 o 
  -8  -3   5        4.82        6.45      1.36 o 
  -7  -3   5       13.92       11.07      1.34 o 
  -6  -3   5      263.51      260.52      4.76 o 
  -5  -3   5      154.18      153.53      3.78 o 
  -4  -3   5      415.55      416.87      5.60 o 
  -3  -3   5        3.12        2.04      0.55 o 
  -2  -3   5      223.24      244.43      3.75 o 
  -1  -3   5      307.05      323.69      4.46 o 
   0  -3   5      203.65      205.72      3.21 o 
   1  -3   5      453.30      421.17      6.52 o 
   2  -3   5      407.92      404.00      5.98 o 
   3  -3   5      337.98      324.14      4.29 o 
   4  -3   5       41.00       42.36      3.41 o 
 -13  -2   5        2.72        3.05      1.22 o 
 -12  -2   5       12.31       10.39      1.60 o 
 -11  -2   5      106.01      108.21      4.06 o 
 -10  -2   5        9.32        7.27      1.55 o 
  -9  -2   5       11.90       13.49      1.52 o 
  -8  -2   5      469.49      458.89      9.55 o 
  -7  -2   5       70.37       66.84      2.58 o 
  -6  -2   5      112.97      117.52      3.28 o 
  -5  -2   5      181.06      189.37      4.15 o 
  -4  -2   5       24.20       27.65      1.77 o 
  -3  -2   5      679.14      683.36     11.38 o 
  -2  -2   5      181.24      183.00      3.03 o 
  -1  -2   5      458.25      483.65      5.97 o 
   0  -2   5       56.61       45.73      2.09 o 
   1  -2   5       59.28       47.21      1.65 o 
   2  -2   5      125.04      127.14      4.67 o 
   3  -2   5       52.08       56.51      2.33 o 
   4  -2   5       45.30       44.36      0.80 o 
   5  -2   5      101.11       95.46      2.41 o 
   6  -2   5       70.76       65.57      1.37 o 
   7  -2   5       28.94       29.91      0.97 o 
   8  -2   5       52.63       51.89      1.17 o 
   9  -2   5       36.83       38.83      1.97 o 
 -13  -1   5       26.64       20.97      2.17 o 
 -12  -1   5       22.67       18.85      2.02 o 
 -11  -1   5       18.70       13.88      1.54 o 
 -10  -1   5       59.74       57.44      6.17 o 
  -9  -1   5       46.62       48.46      2.44 o 
  -8  -1   5      184.14      175.69      4.62 o 
  -7  -1   5      119.91      123.99      3.43 o 
  -6  -1   5       61.55       50.72      3.77 o 
  -5  -1   5      213.29      221.30      4.60 o 
  -4  -1   5      286.27      308.75      5.69 o 
  -3  -1   5       85.93       86.28      2.39 o 
  -2  -1   5       34.86       35.13      3.38 o 
  -1  -1   5      276.04      285.90      4.03 o 
   0  -1   5      111.03      119.47      1.83 o 
   1  -1   5      525.36      512.35      6.29 o 
   2  -1   5      130.10      120.29      2.30 o 
   3  -1   5      323.65      333.38      8.53 o 
   4  -1   5       39.61       38.20      0.96 o 
   5  -1   5      259.07      251.70      4.39 o 
   6  -1   5       35.80       34.55      0.93 o 
   7  -1   5      108.65      105.45      2.07 o 
   8  -1   5        7.84        7.81      0.80 o 
   9  -1   5        6.04        6.27      0.70 o 
  10  -1   5       29.10       30.99      1.50 o 
 -13   0   5       12.11       11.22      2.90 o 
 -12   0   5        1.15        0.51      0.86 o 
 -11   0   5       46.26       47.95      4.74 o 
 -10   0   5       51.24       49.14      2.57 o 
  -9   0   5       53.25       58.56      2.66 o 
  -8   0   5        3.95        2.64      0.90 o 
  -7   0   5       96.01       83.46      7.11 o 
  -6   0   5      137.29      130.08      3.98 o 
  -5   0   5       47.32       44.11      2.03 o 
  -4   0   5      909.95      870.82     13.89 o 
  -3   0   5      302.21      291.02      5.33 o 
  -2   0   5      168.09      182.49      3.66 o 
  -1   0   5       33.70       31.94      1.64 o 
   0   0   5      414.82      474.84      6.04 o 
   1   0   5      237.41      221.68      3.09 o 
   2   0   5      528.66      526.44     10.24 o 
   3   0   5      184.26      205.40      2.86 o 
   4   0   5      127.20      123.29      3.34 o 
   5   0   5      453.67      441.68      6.58 o 
   6   0   5        8.98       10.97      0.81 o 
   7   0   5      118.82      116.44      2.31 o 
   8   0   5      204.67      204.99      3.59 o 
   9   0   5       18.48       20.02      2.72 o 
  10   0   5        2.14        1.34      0.60 o 
  11   0   5        1.00        2.72      1.36 o 
 -13   1   5       26.52       18.80      5.59 o 
 -12   1   5       22.03       18.56      1.98 o 
 -11   1   5       19.14        8.14      4.33 o 
 -10   1   5       60.55       58.29      2.82 o 
  -9   1   5       46.77       47.37      6.66 o 
  -8   1   5      185.74      182.23      4.68 o 
  -7   1   5      115.17      115.95      3.43 o 
  -6   1   5       65.89       56.64      2.15 o 
  -5   1   5      219.32      224.19      3.84 o 
  -4   1   5      279.44      308.39      5.74 o 
  -3   1   5       87.92       84.53      1.88 o 
  -2   1   5       35.31       35.07      1.46 o 
  -1   1   5      277.73      286.46      4.80 o 
   0   1   5      106.36      111.26      2.42 o 
   1   1   5      527.35      508.16      6.14 o 
   2   1   5      123.77      115.52      1.71 o 
   3   1   5      336.67      344.64      4.48 o 
   4   1   5       38.21       39.88      1.42 o 
   5   1   5      255.85      248.62      4.51 o 
   6   1   5       34.62       37.45      1.48 o 
   7   1   5      108.23      104.78      3.64 o 
   8   1   5        8.51        9.59      0.97 o 
   9   1   5        5.73        5.64      0.92 o 
  10   1   5       28.81       36.67      3.22 o 
 -13   2   5        2.78        2.15      1.46 o 
 -12   2   5       11.78        9.37      1.93 o 
 -11   2   5      105.33      108.00      4.00 o 
 -10   2   5        8.33        7.70      1.31 o 
  -9   2   5       13.75       14.77      1.53 o 
  -8   2   5      474.74      469.10      9.74 o 
  -7   2   5       67.76       67.78      6.16 o 
  -6   2   5      112.59      119.73      3.30 o 
  -5   2   5      179.91      193.28      4.56 o 
  -4   2   5       23.25       25.73      1.47 o 
  -3   2   5      680.91      682.60     10.44 o 
  -2   2   5      172.68      168.00      3.42 o 
  -1   2   5      470.22      484.03      8.09 o 
   0   2   5       57.44       44.75      1.61 o 
   1   2   5       59.09       52.08      0.83 o 
   2   2   5      122.39      127.91      1.87 o 
   3   2   5       51.47       61.11      2.03 o 
   4   2   5       43.10       43.30      1.15 o 
   5   2   5      103.98       99.29      2.48 o 
   6   2   5       74.58       70.15      2.22 o 
   7   2   5       29.28       32.70      1.60 o 
   8   2   5       49.94       50.24      2.13 o 
   9   2   5       35.87       40.81      3.92 o 
  10   2   5        9.30        8.32      1.23 o 
 -12   3   5        7.10        8.60      1.45 o 
 -11   3   5        2.12        2.39      1.20 o 
 -10   3   5       32.42       30.83      2.18 o 
  -9   3   5      109.44      115.89      5.16 o 
  -8   3   5        4.70        5.23      1.37 o 
  -7   3   5       15.53       14.76      1.38 o 
  -6   3   5      261.73      258.11      5.65 o 
  -5   3   5      153.15      164.49      3.91 o 
  -4   3   5      411.05      414.96      6.65 o 
  -3   3   5        3.16        1.66      0.66 o 
  -2   3   5      226.21      241.98      5.21 o 
  -1   3   5      308.35      320.05      5.74 o 
   0   3   5      199.38      202.03      4.31 o 
   1   3   5      451.24      423.62      5.68 o 
   2   3   5      409.95      423.45      4.63 o 
   3   3   5      338.84      322.34      4.34 o 
   4   3   5       42.37       45.46      1.79 o 
   5   3   5      101.09      102.41      2.91 o 
   6   3   5       22.12       21.32      1.56 o 
   7   3   5       76.19       78.45      2.92 o 
   8   3   5        8.34        7.47      0.97 o 
   9   3   5       12.93       12.35      1.50 o 
  10   3   5       42.43       44.47      2.59 o 
 -12   4   5        2.97        1.92      1.25 o 
 -11   4   5       20.89       18.98      1.86 o 
 -10   4   5       15.09       18.26      1.49 o 
  -9   4   5        8.00       10.31      2.29 o 
  -8   4   5       78.43       78.01      3.07 o 
  -7   4   5       43.45       45.04      3.43 o 
  -6   4   5       41.24       39.53      2.17 o 
  -5   4   5        8.66       10.75      1.18 o 
  -4   4   5      214.49      216.62      4.77 o 
  -3   4   5      228.75      229.78      4.62 o 
  -2   4   5      107.31      107.31      2.69 o 
  -1   4   5      310.22      289.18      5.07 o 
   0   4   5      114.08      111.24      2.07 o 
   1   4   5      101.74       96.97      2.26 o 
   2   4   5       39.52       35.47      0.75 o 
   3   4   5       45.07       43.52      3.06 o 
   4   4   5        2.93        5.70      1.01 o 
   5   4   5       54.87       60.35      2.52 o 
   6   4   5       27.74       27.14      1.95 o 
   7   4   5       44.38       51.09      2.62 o 
   8   4   5       61.46       66.85      2.56 o 
   9   4   5       20.11       20.43      1.64 o 
 -11   5   5       22.34       18.16      1.70 o 
 -10   5   5       14.92       15.32      1.83 o 
  -9   5   5        5.33        7.79      1.88 o 
  -8   5   5       11.50       10.02      1.70 o 
  -7   5   5        9.00        8.48      1.28 o 
  -6   5   5       64.67       67.40      3.28 o 
  -5   5   5       52.78       54.92      5.29 o 
  -4   5   5      109.60      100.07      4.79 o 
  -3   5   5       33.58       42.47      2.56 o 
  -2   5   5      177.54      176.99      3.85 o 
  -1   5   5      176.63      182.11      3.78 o 
   0   5   5      385.43      379.89      9.32 o 
   1   5   5      108.20       93.22      2.57 o 
   2   5   5       56.79       60.29      1.58 o 
   3   5   5       89.18       81.83      2.86 o 
   4   5   5       45.78       44.63      1.89 o 
   5   5   5       29.76       32.36      2.16 o 
   6   5   5       40.57       41.31      2.03 o 
   7   5   5       10.93       13.09      1.75 o 
   8   5   5        9.71        9.99      1.70 o 
   9   5   5       15.58       13.76      2.00 o 
 -10   6   5       27.92       30.17      2.93 o 
  -9   6   5       55.71       57.19      6.24 o 
  -8   6   5       11.16       13.05      1.90 o 
  -7   6   5       14.50       16.20      1.43 o 
  -6   6   5       30.83       40.91      3.78 o 
  -5   6   5        5.24        8.20      0.98 o 
  -4   6   5      123.31      123.47      3.72 o 
  -3   6   5       56.38       54.56      2.30 o 
  -2   6   5      237.60      226.59      5.65 o 
  -1   6   5       46.45       37.48      1.99 o 
   0   6   5        4.24        4.97      0.67 o 
   1   6   5      105.09      103.85      1.68 o 
   2   6   5       28.21       26.60      0.83 o 
   3   6   5        0.04       -0.90      0.90 o 
   4   6   5       39.83       44.42      2.50 o 
   5   6   5       14.45       13.08      1.70 o 
   6   6   5       27.33       26.97      2.35 o 
   7   6   5       20.73       22.64      1.94 o 
   8   6   5       27.15       29.17      2.75 o 
  -9   7   5       15.22       14.72      2.42 o 
  -8   7   5        2.94        2.40      0.92 o 
  -7   7   5       48.49       50.02      2.99 o 
  -6   7   5       36.67       41.10      4.24 o 
  -5   7   5        5.72        5.10      1.22 o 
  -4   7   5       88.09       86.59      4.61 o 
  -3   7   5       46.93       47.13      2.34 o 
  -2   7   5       14.44       11.57      1.35 o 
  -1   7   5        3.19        2.83      1.16 o 
   0   7   5       65.66       64.14      1.49 o 
   1   7   5        7.57        7.53      0.57 o 
   2   7   5       15.88       16.22      1.65 o 
   3   7   5       34.83       38.26      2.45 o 
   4   7   5       65.38       62.36      3.18 o 
   5   7   5       21.28       20.23      1.77 o 
   6   7   5        1.91        2.58      1.31 o 
  -7   8   5        0.41        0.14      0.93 o 
  -6   8   5       29.04       28.89      2.85 o 
  -5   8   5        0.01       -0.18      0.72 o 
  -4   8   5       32.44       36.22      2.39 o 
  -3   8   5        6.26        3.61      0.96 o 
  -2   8   5       41.36       42.52      1.48 o 
  -1   8   5       24.27       26.08      1.20 o 
   0   8   5       17.51       17.81      1.12 o 
   1   8   5       31.09       30.38      2.15 o 
   2   8   5        3.18        3.46      1.17 o 
   3   8   5       27.70       31.23      2.50 o 
   4   8   5        9.75        8.94      1.40 o 
  -3   9   5        6.25        6.36      1.97 o 
  -2   9   5        2.91        2.13      0.87 o 
  -1   9   5       11.97       12.83      2.24 o 
   0   9   5       11.39        8.16      3.38 o 
   1   9   5        5.00        6.22      1.42 o 
  -6  -8   6        9.24        8.15      1.45 o 
  -5  -8   6       11.26       10.47      1.53 o 
  -4  -8   6       35.00       39.71      2.34 o 
  -3  -8   6        3.27        3.41      1.09 o 
  -2  -8   6       29.92       23.87      3.06 o 
  -1  -8   6        7.96        7.18      2.07 o 
   0  -8   6        3.66        3.21      1.68 o 
  -8  -7   6       17.13       15.09      3.29 o 
  -7  -7   6       61.09       67.37      5.11 o 
  -6  -7   6        0.78        0.62      0.96 o 
  -5  -7   6        0.85        0.72      0.73 o 
  -4  -7   6       36.72       33.00      2.42 o 
  -3  -7   6        5.69        3.85      1.05 o 
  -2  -7   6        6.34        6.26      1.05 o 
  -1  -7   6       12.83       10.77      1.16 o 
   0  -7   6      120.22      111.44      6.37 o 
   1  -7   6       36.02       36.98      3.96 o 
   2  -7   6        1.23        2.12      1.77 o 
 -10  -6   6       18.90       18.19      1.58 o 
  -9  -6   6       12.35       11.98      1.33 o 
  -8  -6   6        0.89        1.74      0.67 o 
  -7  -6   6        6.39        6.46      1.01 o 
  -6  -6   6        0.60       -0.43      0.58 o 
  -5  -6   6       43.99       41.20      1.89 o 
  -4  -6   6       96.72       94.29      3.29 o 
  -3  -6   6       34.24       36.45      3.15 o 
  -2  -6   6       58.45       53.00      2.21 o 
  -1  -6   6       52.13       50.09      2.51 o 
   0  -6   6        4.26        4.13      1.05 o 
   1  -6   6       46.30       39.30      1.21 o 
   2  -6   6       15.61       11.94      1.74 o 
   3  -6   6       15.15       15.39      3.21 o 
 -11  -5   6        6.07        6.18      0.84 o 
 -10  -5   6       17.51       16.76      1.53 o 
  -9  -5   6       29.15       30.68      2.33 o 
  -8  -5   6       65.05       70.30      2.51 o 
  -7  -5   6        1.05        1.95      0.75 o 
  -6  -5   6       64.97       63.59      2.44 o 
  -5  -5   6       37.95       34.21      1.63 o 
  -4  -5   6       27.28       29.10      3.51 o 
  -3  -5   6       51.91       46.65      2.37 o 
  -2  -5   6       36.60       31.33      1.74 o 
  -1  -5   6      145.85      139.53      3.37 o 
   0  -5   6       38.85       41.94      1.84 o 
   1  -5   6       47.47       48.34      1.61 o 
   2  -5   6       37.67       35.30      1.15 o 
   3  -5   6       62.58       57.62      3.03 o 
   4  -5   6        4.65        4.19      2.08 o 
 -12  -4   6        0.93        2.13      1.02 o 
 -11  -4   6       27.25       25.25      3.33 o 
 -10  -4   6       37.64       34.96      2.79 o 
  -9  -4   6        2.63        3.39      0.91 o 
  -8  -4   6       16.25       16.76      3.48 o 
  -7  -4   6       44.76       46.32      1.94 o 
  -6  -4   6       14.36       13.57      1.18 o 
  -5  -4   6       11.98       13.20      1.11 o 
  -4  -4   6      187.19      179.48      3.66 o 
  -3  -4   6       37.22       43.29      1.66 o 
  -2  -4   6      289.08      271.86      4.56 o 
  -1  -4   6       15.91       16.04      0.95 o 
   0  -4   6       66.01       66.78      3.78 o 
   1  -4   6      400.98      387.55      6.69 o 
   2  -4   6       97.36      100.51      2.05 o 
   3  -4   6       45.90       45.11      3.78 o 
   4  -4   6       65.95       79.17      5.33 o 
 -12  -3   6        2.45        1.52      1.07 o 
 -11  -3   6       18.70       17.03      1.95 o 
 -10  -3   6        9.05        8.00      1.47 o 
  -9  -3   6      108.50      109.37      3.94 o 
  -8  -3   6       10.15       10.31      1.93 o 
  -7  -3   6        1.00        2.00      0.95 o 
  -6  -3   6       26.73       25.31      1.38 o 
  -5  -3   6       97.35       97.89      3.18 o 
  -4  -3   6       76.46       75.63      1.60 o 
  -3  -3   6       15.87       17.54      0.91 o 
  -2  -3   6      151.61      139.22      3.60 o 
  -1  -3   6      117.96      119.51      2.73 o 
   0  -3   6      120.44      111.49      2.22 o 
   1  -3   6       22.16       23.57      1.34 o 
   2  -3   6      142.51      140.52      2.89 o 
   3  -3   6      439.74      449.66     16.37 o 
   4  -3   6      131.55      125.45      6.02 o 
   5  -3   6      137.28      139.23      6.81 o 
 -13  -2   6        5.90        6.35      2.53 o 
 -12  -2   6       22.39       29.15      5.05 o 
 -11  -2   6       45.15       49.37      2.96 o 
 -10  -2   6       13.50        9.44      1.54 o 
  -9  -2   6       53.63       53.03      2.83 o 
  -8  -2   6       14.96       11.75      2.19 o 
  -7  -2   6       49.93       51.44      2.52 o 
  -6  -2   6       15.48       13.06      2.07 o 
  -5  -2   6       30.42       27.61      1.77 o 
  -4  -2   6      122.04      113.22      2.57 o 
  -3  -2   6      171.63      163.08      3.75 o 
  -2  -2   6      125.07      124.33      2.52 o 
  -1  -2   6       98.12       94.44      2.33 o 
   0  -2   6       92.80       80.36      2.18 o 
   1  -2   6       28.55       30.04      1.37 o 
   2  -2   6       25.75       25.79      1.19 o 
   3  -2   6       63.77       60.90      1.53 o 
   4  -2   6      304.70      303.34      8.79 o 
   5  -2   6      209.54      211.12      6.41 o 
   6  -2   6      137.53      132.76      5.68 o 
   7  -2   6       18.92       18.37      3.02 o 
   8  -2   6       26.12       27.76      1.15 o 
 -13  -1   6        4.92        5.22      1.50 o 
 -12  -1   6        7.35        6.19      1.46 o 
 -11  -1   6       20.09       19.18      2.29 o 
 -10  -1   6       14.71       12.26      1.65 o 
  -9  -1   6      282.17      271.15     11.93 o 
  -8  -1   6      155.67      140.04      4.32 o 
  -7  -1   6       35.11       36.63      2.63 o 
  -6  -1   6       32.49       34.87      1.95 o 
  -5  -1   6       32.12       31.59      1.82 o 
  -4  -1   6      157.33      169.83      4.01 o 
  -3  -1   6      226.35      271.70      5.34 o 
  -2  -1   6       86.05       91.99      2.54 o 
  -1  -1   6      249.07      233.73     10.03 o 
   0  -1   6      194.30      210.90      3.34 o 
   1  -1   6      824.72      880.88     12.06 o 
   2  -1   6       16.15       13.13      1.11 o 
   3  -1   6      189.13      191.07      4.03 o 
   4  -1   6       29.39       29.47      1.61 o 
   5  -1   6       75.57       73.39      1.72 o 
   6  -1   6       37.03       37.75      1.06 o 
   7  -1   6      120.53      119.56      2.25 o 
   8  -1   6        2.65        3.62      0.53 o 
   9  -1   6       54.25       60.80      1.74 o 
  10  -1   6       18.66       12.82      1.97 o 
 -13   0   6       27.27       23.72      2.50 o 
 -12   0   6        0.77        0.70      0.97 o 
 -11   0   6       51.68       58.23      4.05 o 
 -10   0   6        2.16        1.51      0.97 o 
  -9   0   6        0.35        1.17      1.34 o 
  -8   0   6      118.05      114.57      3.88 o 
  -7   0   6        0.80        0.57      0.74 o 
  -6   0   6       37.81       41.59      2.10 o 
  -5   0   6      114.47      101.49      3.62 o 
  -4   0   6       37.74       34.56      1.80 o 
  -3   0   6      345.26      341.95     11.97 o 
  -2   0   6      257.17      261.24      5.03 o 
  -1   0   6      423.11      439.32      7.42 o 
   0   0   6       28.58       37.97      3.06 o 
   1   0   6      163.85      184.81      2.92 o 
   2   0   6      212.65      240.53      4.08 o 
   3   0   6      424.01      437.15      7.34 o 
   4   0   6      180.00      180.36      3.03 o 
   5   0   6      118.75      113.85      2.40 o 
   6   0   6       86.68       82.18      2.02 o 
   7   0   6      259.54      268.46      4.36 o 
   8   0   6        0.01       -0.47      0.56 o 
   9   0   6        3.59        3.49      0.85 o 
  10   0   6        1.40        1.95      1.06 o 
 -13   1   6        5.07        4.91      2.00 o 
 -12   1   6        7.15        5.15      1.48 o 
 -11   1   6       20.34       17.59      1.96 o 
 -10   1   6       14.31       13.27      1.69 o 
  -9   1   6      283.77      279.06     11.51 o 
  -8   1   6      149.25      134.16      4.29 o 
  -7   1   6       38.45       38.73      2.19 o 
  -6   1   6       33.73       33.30      1.97 o 
  -5   1   6       31.50       33.50      1.80 o 
  -4   1   6      155.96      173.07      4.10 o 
  -3   1   6      225.97      279.70     10.96 o 
  -2   1   6       87.06       90.92      4.57 o 
  -1   1   6      247.31      240.19      4.44 o 
   0   1   6      194.66      210.50      3.96 o 
   1   1   6      821.18      887.91     11.80 o 
   2   1   6       14.27       12.63      0.56 o 
   3   1   6      196.16      193.73      3.16 o 
   4   1   6       28.11       32.45      1.84 o 
   5   1   6       75.62       71.14      1.60 o 
   6   1   6       35.53       37.58      1.52 o 
   7   1   6      120.65      117.83      3.07 o 
   8   1   6        2.45        2.44      0.84 o 
   9   1   6       55.28       59.53      2.43 o 
  10   1   6       18.53       19.40      1.43 o 
 -13   2   6        6.42        4.91      1.53 o 
 -12   2   6       21.09       20.95      2.81 o 
 -11   2   6       45.58       48.81      2.94 o 
 -10   2   6       12.21        9.43      1.54 o 
  -9   2   6       54.66       56.12      2.80 o 
  -8   2   6       15.34       14.29      1.55 o 
  -7   2   6       49.67       52.46      3.43 o 
  -6   2   6       15.99       17.45      1.50 o 
  -5   2   6       32.30       32.34      1.37 o 
  -4   2   6      118.39      111.42      4.73 o 
  -3   2   6      174.80      170.50      4.54 o 
  -2   2   6      118.99      120.75      2.98 o 
  -1   2   6      101.47       96.03      2.44 o 
   0   2   6       94.15       84.08      3.79 o 
   1   2   6       28.90       29.64      0.82 o 
   2   2   6       27.27       26.96      0.99 o 
   3   2   6       65.24       62.87      2.07 o 
   4   2   6      297.23      297.55      4.50 o 
   5   2   6      209.74      220.70      4.31 o 
   6   2   6      140.17      139.46      3.35 o 
   7   2   6       20.56       19.70      1.39 o 
   8   2   6       25.31       26.47      1.86 o 
   9   2   6        6.18        4.10      1.00 o 
  10   2   6        5.24        5.05      1.13 o 
 -12   3   6        2.31        1.16      0.86 o 
 -11   3   6       18.72       16.43      1.98 o 
 -10   3   6        8.63        8.52      1.79 o 
  -9   3   6      108.81      105.53      7.85 o 
  -8   3   6        9.10        8.67      1.41 o 
  -7   3   6        1.25        2.92      1.17 o 
  -6   3   6       27.46       27.84      2.28 o 
  -5   3   6       97.36      106.18      4.30 o 
  -4   3   6       76.91       81.97      3.52 o 
  -3   3   6       15.54       16.31      1.36 o 
  -2   3   6      150.93      146.26      3.34 o 
  -1   3   6      124.40      128.45      3.35 o 
   0   3   6      117.95      116.58      2.98 o 
   1   3   6       25.08       30.78      2.92 o 
   2   3   6      139.07      143.55      1.90 o 
   3   3   6      436.64      454.71      6.68 o 
   4   3   6      131.44      131.16      2.48 o 
   5   3   6      137.80      133.59      3.55 o 
   6   3   6       54.29       60.01      2.05 o 
   7   3   6       22.28       21.35      1.71 o 
   8   3   6       17.57       17.08      1.65 o 
   9   3   6       28.64       25.83      2.05 o 
 -12   4   6        0.76       -0.57      1.20 o 
 -11   4   6       27.01       31.21      2.33 o 
 -10   4   6       38.30       43.41      2.22 o 
  -9   4   6        2.81        3.59      1.17 o 
  -8   4   6       16.63       17.77      1.80 o 
  -7   4   6       44.21       48.68      2.57 o 
  -6   4   6       14.31       14.21      1.79 o 
  -5   4   6       12.10       11.04      1.42 o 
  -4   4   6      191.27      189.47      5.12 o 
  -3   4   6       41.09       49.95      4.29 o 
  -2   4   6      283.06      265.82      5.37 o 
  -1   4   6       14.17       13.39      1.14 o 
   0   4   6       67.72       69.64      1.59 o 
   1   4   6      401.93      388.70      9.52 o 
   2   4   6       94.46       99.66      1.50 o 
   3   4   6       45.62       41.75      1.09 o 
   4   4   6       67.78       78.86      2.47 o 
   5   4   6      248.94      243.40      5.79 o 
   6   4   6       87.03       92.85      3.45 o 
   7   4   6        6.64        6.57      1.06 o 
   8   4   6        0.35        0.56      0.85 o 
   9   4   6       21.83       19.98      2.10 o 
 -11   5   6        6.26        6.64      1.46 o 
 -10   5   6       17.21       18.45      2.01 o 
  -9   5   6       30.14       33.39      2.42 o 
  -8   5   6       64.85       72.70      3.37 o 
  -7   5   6        1.07        1.60      1.54 o 
  -6   5   6       65.34       64.39      3.03 o 
  -5   5   6       35.99       32.74      2.12 o 
  -4   5   6       27.60       31.92      1.90 o 
  -3   5   6       51.58       47.21      2.18 o 
  -2   5   6       37.81       37.88      1.79 o 
  -1   5   6      147.77      144.90      3.42 o 
   0   5   6       38.27       41.64      1.26 o 
   1   5   6       47.05       48.26      1.56 o 
   2   5   6       38.09       37.34      0.80 o 
   3   5   6       60.61       56.24      2.15 o 
   4   5   6        4.73        4.34      1.15 o 
   5   5   6       32.04       31.25      2.69 o 
   6   5   6        8.00        9.38      1.25 o 
   7   5   6       19.20       21.53      2.15 o 
   8   5   6       15.65       15.74      2.07 o 
 -10   6   6       19.11       17.11      4.31 o 
  -9   6   6       12.46       13.27      2.21 o 
  -8   6   6        0.79        0.30      1.02 o 
  -7   6   6        6.31        6.45      1.44 o 
  -6   6   6        0.46        1.04      0.73 o 
  -5   6   6       45.03       45.38      2.53 o 
  -4   6   6       99.15       99.59      3.56 o 
  -3   6   6       32.23       38.09      2.09 o 
  -2   6   6       56.83       56.71      4.38 o 
  -1   6   6       51.42       50.49      5.35 o 
   0   6   6        4.07        3.65      0.59 o 
   1   6   6       46.16       40.57      1.48 o 
   2   6   6       15.47       14.42      1.25 o 
   3   6   6       15.84       20.34      1.82 o 
   4   6   6       47.49       52.83      2.41 o 
   5   6   6       33.90       40.48      5.22 o 
   6   6   6        2.00        1.30      1.09 o 
   7   6   6        1.10        2.51      1.07 o 
  -8   7   6       16.44       16.64      2.46 o 
  -7   7   6       61.36       74.44      5.59 o 
  -6   7   6        0.69        0.94      0.79 o 
  -5   7   6        0.74        0.05      0.83 o 
  -4   7   6       36.80       36.93      2.36 o 
  -3   7   6        5.92        5.38      1.30 o 
  -2   7   6        6.13        6.40      1.15 o 
  -1   7   6       13.17       12.79      1.97 o 
   0   7   6      119.69      111.56      2.77 o 
   1   7   6       34.92       36.96      1.12 o 
   2   7   6        1.15        2.02      0.81 o 
   3   7   6       33.06       34.17      2.49 o 
   4   7   6        3.68        2.45      0.97 o 
   5   7   6        8.86       12.40      1.97 o 
  -6   8   6        9.83        8.68      2.11 o 
  -5   8   6       11.78       11.06      1.78 o 
  -4   8   6       34.86       35.35      4.58 o 
  -3   8   6        2.84        2.60      1.33 o 
  -2   8   6       29.25       25.40      1.63 o 
  -1   8   6        7.78        6.05      0.76 o 
   0   8   6        3.88        2.10      1.54 o 
   1   8   6       21.48       24.90      2.17 o 
   2   8   6       57.10       63.86      3.36 o 
   3   8   6        4.10        5.32      1.22 o 
  -5  -8   7       17.16       11.86      2.09 o 
  -4  -8   7       16.33       14.68      1.74 o 
  -3  -8   7        0.56        1.28      0.89 o 
  -2  -8   7       16.55       14.64      1.55 o 
  -1  -8   7       13.28       12.82      2.43 o 
   0  -8   7        0.51        0.64      1.66 o 
   1  -8   7        2.44        2.42      1.63 o 
  -8  -7   7       42.69       41.67      3.19 o 
  -7  -7   7       16.50       13.09      1.87 o 
  -6  -7   7        8.04        6.43      1.43 o 
  -5  -7   7        6.80        5.95      1.24 o 
  -4  -7   7        7.88        7.92      2.67 o 
  -3  -7   7       13.58       12.39      2.05 o 
  -2  -7   7       38.65       41.05      2.44 o 
  -1  -7   7        8.69        6.28      1.43 o 
   0  -7   7       38.88       32.72      1.54 o 
   1  -7   7       15.16       15.12      3.15 o 
   2  -7   7        8.92        6.45      2.61 o 
  -9  -6   7        4.94        4.73      1.11 o 
  -8  -6   7        8.77        8.44      1.39 o 
  -7  -6   7        6.89        7.70      1.19 o 
  -6  -6   7       24.91       21.78      1.64 o 
  -5  -6   7       51.71       50.79      2.20 o 
  -4  -6   7       66.16       63.89      2.92 o 
  -3  -6   7       21.40       19.66      1.60 o 
  -2  -6   7        9.32        9.44      1.44 o 
  -1  -6   7        9.73        8.74      2.49 o 
   0  -6   7       13.29       10.62      1.27 o 
   1  -6   7       35.13       33.11      1.50 o 
   2  -6   7       18.02       16.66      3.29 o 
   3  -6   7       42.93       42.85      4.94 o 
 -11  -5   7        8.59        9.37      1.11 o 
 -10  -5   7        7.54        5.36      1.18 o 
  -9  -5   7       27.51       24.69      2.79 o 
  -8  -5   7       25.41       24.62      1.79 o 
  -7  -5   7       15.04       14.40      1.48 o 
  -6  -5   7       29.95       26.19      2.58 o 
  -5  -5   7       81.94       79.07      3.75 o 
  -4  -5   7       98.71       91.74      2.74 o 
  -3  -5   7       33.85       34.91      1.67 o 
  -2  -5   7      305.66      294.81     10.11 o 
  -1  -5   7       38.76       37.38      4.23 o 
   0  -5   7       79.32       78.33      2.25 o 
   1  -5   7       37.01       33.41      1.56 o 
   2  -5   7        0.28        0.37      0.55 o 
   3  -5   7        8.51        8.65      2.61 o 
   4  -5   7        3.57        3.53      2.14 o 
 -11  -4   7        7.88        8.23      1.72 o 
 -10  -4   7        8.07        7.45      1.66 o 
  -9  -4   7       17.75       15.36      1.96 o 
  -8  -4   7        2.01        1.83      1.38 o 
  -7  -4   7      144.55      137.60      3.18 o 
  -6  -4   7      109.27      103.33      3.14 o 
  -5  -4   7       44.37       45.34      1.96 o 
  -4  -4   7       14.81       13.64      1.20 o 
  -3  -4   7      117.76      109.25      2.83 o 
  -2  -4   7      220.69      217.89      4.22 o 
  -1  -4   7      535.22      529.96      8.99 o 
   0  -4   7      144.48      147.51      5.35 o 
   1  -4   7       48.44       49.39      1.92 o 
   2  -4   7      151.11      145.51      2.79 o 
   3  -4   7       20.81       19.05      0.83 o 
   4  -4   7       30.92       30.59      2.43 o 
   5  -4   7       39.72       45.67      4.40 o 
 -12  -3   7       20.94       24.43      1.92 o 
 -11  -3   7        8.71        9.16      1.80 o 
 -10  -3   7       22.32       23.38      2.05 o 
  -9  -3   7       40.88       38.04      2.61 o 
  -8  -3   7       31.05       31.40      4.42 o 
  -7  -3   7        3.71        5.95      0.91 o 
  -6  -3   7       55.48       56.18      2.70 o 
  -5  -3   7       29.99       25.41      1.92 o 
  -4  -3   7       51.32       53.50      2.02 o 
  -3  -3   7      106.73      101.50      3.39 o 
  -2  -3   7      161.98      161.60      3.34 o 
  -1  -3   7      295.41      276.32      4.76 o 
   0  -3   7      365.30      349.37      6.88 o 
   1  -3   7      112.22      110.30      2.68 o 
   2  -3   7      159.17      168.03      5.28 o 
   3  -3   7       32.29       31.61      3.31 o 
   4  -3   7        7.49        6.17      0.73 o 
   5  -3   7       14.29       14.36      0.67 o 
 -12  -2   7        6.36        7.40      1.84 o 
 -11  -2   7       20.08       16.86      2.24 o 
 -10  -2   7       11.88       11.46      1.75 o 
  -9  -2   7       21.32       17.93      1.49 o 
  -8  -2   7       15.77       16.99      1.90 o 
  -7  -2   7      232.53      223.15      6.05 o 
  -6  -2   7      146.77      145.86      4.40 o 
  -5  -2   7       30.67       33.22      1.65 o 
  -4  -2   7       28.45       26.90      1.74 o 
  -3  -2   7       65.91       60.81      2.70 o 
  -2  -2   7       53.13       50.76      1.51 o 
  -1  -2   7        6.22        7.58      0.71 o 
   0  -2   7      263.41      252.92      4.18 o 
   1  -2   7       45.64       40.81      1.24 o 
   2  -2   7       22.46       22.28      1.25 o 
   3  -2   7      138.54      136.80      3.45 o 
   4  -2   7       15.81       13.20      1.20 o 
   5  -2   7       33.63       29.25      1.14 o 
   6  -2   7        9.52        8.11      0.81 o 
   7  -2   7        7.25        4.82      0.70 o 
 -13  -1   7       19.22       20.27      2.36 o 
 -12  -1   7        8.38        8.00      1.70 o 
 -11  -1   7       30.22       32.25      3.04 o 
 -10  -1   7        5.29        4.22      1.33 o 
  -9  -1   7      168.43      169.10      5.50 o 
  -8  -1   7        9.47       10.43      1.43 o 
  -7  -1   7       44.21       42.40      2.87 o 
  -6  -1   7       53.31       57.24      2.61 o 
  -5  -1   7       83.67       93.02      6.80 o 
  -4  -1   7        0.34        1.59      0.79 o 
  -3  -1   7      379.67      371.91      7.43 o 
  -2  -1   7      119.40      124.09      3.87 o 
  -1  -1   7      225.00      224.82      3.92 o 
   0  -1   7        5.44        7.32      0.68 o 
   1  -1   7      235.37      238.31      3.52 o 
   2  -1   7       62.98       63.52      2.02 o 
   3  -1   7       13.66       16.08      0.93 o 
   4  -1   7        4.22        3.05      0.89 o 
   5  -1   7       16.96       16.62      1.48 o 
   6  -1   7       74.18       76.82      5.15 o 
   7  -1   7       39.95       40.67      2.30 o 
   8  -1   7       20.85       16.10      2.24 o 
   9  -1   7       22.86       17.47      1.29 o 
 -13   0   7        2.74       -0.06      0.82 o 
 -12   0   7       29.59       31.03      2.79 o 
 -11   0   7       39.73       40.40      2.86 o 
 -10   0   7       15.89       17.21      2.01 o 
  -9   0   7        7.86        6.10      1.40 o 
  -8   0   7      184.14      184.19      9.51 o 
  -7   0   7      709.91      717.57     15.12 o 
  -6   0   7        0.03        0.08      0.82 o 
  -5   0   7      302.83      295.96     13.53 o 
  -4   0   7       77.55       90.14      6.23 o 
  -3   0   7       11.73       18.33      1.50 o 
  -2   0   7       82.03      109.67      3.12 o 
  -1   0   7      189.20      223.42      3.09 o 
   0   0   7       23.32       21.63      1.13 o 
   1   0   7        3.52        5.93      0.72 o 
   2   0   7       69.03       57.11      1.88 o 
   3   0   7      416.80      428.06      7.79 o 
   4   0   7      152.89      146.48      3.94 o 
   5   0   7        2.87        3.50      0.40 o 
   6   0   7        0.65        0.18      0.46 o 
   7   0   7       31.75       34.65      2.16 o 
   8   0   7        1.97        1.84      0.63 o 
   9   0   7        1.19        3.83      1.85 o 
 -13   1   7       19.06       14.71      2.34 o 
 -12   1   7        8.33        6.67      1.69 o 
 -11   1   7       31.47       31.65      2.66 o 
 -10   1   7        5.94        4.61      1.34 o 
  -9   1   7      166.44      174.26      7.93 o 
  -8   1   7        8.23        4.45      1.44 o 
  -7   1   7       45.27       46.69      2.57 o 
  -6   1   7       54.14       49.33      2.64 o 
  -5   1   7       83.35       93.22      5.11 o 
  -4   1   7        0.20        1.30      0.81 o 
  -3   1   7      388.20      395.00      7.70 o 
  -2   1   7      115.08      120.32      7.00 o 
  -1   1   7      222.21      221.02      4.67 o 
   0   1   7        5.39        7.71      0.64 o 
   1   1   7      232.87      240.70      3.99 o 
   2   1   7       64.88       63.23      1.73 o 
   3   1   7       13.70       14.55      1.38 o 
   4   1   7        4.14        4.10      0.75 o 
   5   1   7       18.04       18.09      0.82 o 
   6   1   7       74.00       76.83      2.30 o 
   7   1   7       39.73       39.94      1.75 o 
   8   1   7       19.37       17.12      1.72 o 
   9   1   7       23.81       18.86      1.95 o 
 -12   2   7        5.77        5.51      1.61 o 
 -11   2   7       20.68       22.99      2.22 o 
 -10   2   7       12.11       11.14      1.75 o 
  -9   2   7       21.60       22.34      2.04 o 
  -8   2   7       15.07       16.98      1.86 o 
  -7   2   7      234.97      231.84      6.22 o 
  -6   2   7      145.43      147.32      3.64 o 
  -5   2   7       31.52       34.00      2.11 o 
  -4   2   7       27.30       25.76      1.80 o 
  -3   2   7       66.26       60.00      6.76 o 
  -2   2   7       52.60       51.74      2.28 o 
  -1   2   7        6.27        7.05      1.16 o 
   0   2   7      261.88      254.20      4.97 o 
   1   2   7       44.68       41.34      1.96 o 
   2   2   7       23.76       26.06      0.96 o 
   3   2   7      140.78      139.95      2.87 o 
   4   2   7       13.73       14.49      1.24 o 
   5   2   7       34.26       30.76      1.61 o 
   6   2   7        9.77        9.36      1.12 o 
   7   2   7        7.16        6.30      1.02 o 
   8   2   7        2.06        2.05      0.86 o 
   9   2   7       29.77       31.88      2.84 o 
 -12   3   7       20.94       19.18      2.42 o 
 -11   3   7        9.16       11.10      1.77 o 
 -10   3   7       21.72       12.84      9.48 o 
  -9   3   7       41.44       35.69      3.21 o 
  -8   3   7       29.18       28.82      2.35 o 
  -7   3   7        3.86        4.23      1.29 o 
  -6   3   7       55.99       57.22      3.03 o 
  -5   3   7       30.42       30.48      2.56 o 
  -4   3   7       50.83       60.08      3.01 o 
  -3   3   7      104.96      101.46      4.25 o 
  -2   3   7      160.41      157.45      5.25 o 
  -1   3   7      300.97      286.33      4.96 o 
   0   3   7      359.12      357.25      5.92 o 
   1   3   7      116.52      119.02      2.17 o 
   2   3   7      159.78      165.61      2.80 o 
   3   3   7       32.17       30.45      1.47 o 
   4   3   7        8.04        7.36      0.82 o 
   5   3   7       15.24       13.81      1.45 o 
   6   3   7        3.10        5.46      1.13 o 
   7   3   7       55.27       54.04      2.66 o 
   8   3   7       13.38       12.28      1.57 o 
 -11   4   7        8.19       10.35      3.69 o 
 -10   4   7        8.20        8.78      1.65 o 
  -9   4   7       18.11       16.54      2.00 o 
  -8   4   7        1.73        2.68      1.22 o 
  -7   4   7      145.24      150.88      4.05 o 
  -6   4   7      105.41       96.77      3.92 o 
  -5   4   7       47.54       47.85      2.54 o 
  -4   4   7       15.31       13.68      1.51 o 
  -3   4   7      115.77      114.24      4.86 o 
  -2   4   7      218.88      213.10      5.63 o 
  -1   4   7      534.64      524.05     10.54 o 
   0   4   7      146.09      150.66      3.47 o 
   1   4   7       48.60       49.77      1.82 o 
   2   4   7      149.58      145.06      2.32 o 
   3   4   7       23.37       22.41      1.11 o 
   4   4   7       33.56       30.15      1.77 o 
   5   4   7       39.47       36.49      2.32 o 
   6   4   7       18.81       19.78      1.88 o 
   7   4   7        6.67        7.24      1.43 o 
   8   4   7        8.77        9.19      1.65 o 
 -11   5   7        8.39        8.08      1.81 o 
 -10   5   7        6.77        5.52      2.16 o 
  -9   5   7       28.01       29.74      3.77 o 
  -8   5   7       25.07       27.25      2.45 o 
  -7   5   7       15.71       18.50      2.27 o 
  -6   5   7       29.55       26.02      2.43 o 
  -5   5   7       81.40       85.39      4.02 o 
  -4   5   7       97.40       92.55      3.44 o 
  -3   5   7       31.70       30.85      1.60 o 
  -2   5   7      308.53      297.44      7.72 o 
  -1   5   7       41.06       35.52      3.65 o 
   0   5   7       77.52       72.62      2.23 o 
   1   5   7       38.07       35.14      1.80 o 
   2   5   7        0.31        0.77      0.31 o 
   3   5   7        8.56       10.11      1.32 o 
   4   5   7        3.51        3.82      1.17 o 
   5   5   7       25.12       26.36      4.39 o 
   6   5   7       15.24       18.26      2.05 o 
   7   5   7       27.05       27.11      2.04 o 
  -9   6   7        4.73        4.65      1.52 o 
  -8   6   7        8.62       13.24      4.87 o 
  -7   6   7        7.60        8.42      1.69 o 
  -6   6   7       24.52       25.30      2.24 o 
  -5   6   7       51.37       50.50      2.93 o 
  -4   6   7       66.83       74.54      3.15 o 
  -3   6   7       20.85       16.52      1.70 o 
  -2   6   7        9.45        9.27      1.26 o 
  -1   6   7        9.86        9.89      1.36 o 
   0   6   7       12.69       13.58      1.64 o 
   1   6   7       35.63       35.44      2.47 o 
   2   6   7       18.72       19.24      2.30 o 
   3   6   7       41.98       45.35      2.27 o 
   4   6   7       51.50       64.55      3.57 o 
   5   6   7       20.75       21.52      2.29 o 
   6   6   7        3.16        5.48      1.27 o 
  -8   7   7       42.29       47.12      3.37 o 
  -7   7   7       16.24       18.22      2.80 o 
  -6   7   7        8.38        9.19      1.64 o 
  -5   7   7        6.54        4.33      1.42 o 
  -4   7   7        7.63        4.83      1.39 o 
  -3   7   7       14.59       14.02      1.64 o 
  -2   7   7       39.09       35.78      2.25 o 
  -1   7   7        9.07        3.12      2.70 o 
   0   7   7       39.40       35.51      1.76 o 
   1   7   7       14.17       16.47      1.71 o 
   2   7   7        8.72        7.72      1.53 o 
   3   7   7        6.63        8.03      1.65 o 
   4   7   7       12.22       11.27      1.53 o 
  -5   8   7       17.11       15.14      2.04 o 
  -4   8   7       15.79       15.86      2.07 o 
  -3   8   7        0.72        1.16      1.01 o 
  -2   8   7       16.73       16.04      1.73 o 
  -1   8   7       13.15        8.74      2.96 o 
   0   8   7        0.42        1.02      0.88 o 
   1   8   7        2.28        0.57      1.16 o 
   2   8   7       40.20       47.81      2.28 o 
  -3  -8   8        9.52        9.75      2.52 o 
  -2  -8   8        4.02        2.57      0.95 o 
  -1  -8   8        6.60        6.76      2.22 o 
  -7  -7   8       20.59       20.46      2.90 o 
  -6  -7   8        4.47        4.11      1.40 o 
  -5  -7   8       15.09       13.50      1.75 o 
  -4  -7   8        6.49        5.71      1.56 o 
  -3  -7   8       17.85       16.72      2.44 o 
  -2  -7   8       62.28       60.90      4.00 o 
  -1  -7   8       10.56        8.25      1.43 o 
   0  -7   8        0.10       -0.16      1.27 o 
   1  -7   8        4.28        4.57      2.18 o 
   2  -7   8        0.82        1.55      1.74 o 
   3  -7   8        1.71        0.92      1.25 o 
  -9  -6   8       20.11       19.98      1.87 o 
  -8  -6   8       10.96       11.49      1.48 o 
  -7  -6   8        8.24        8.45      1.37 o 
  -6  -6   8       12.02       13.41      1.68 o 
  -5  -6   8       23.61       22.36      1.74 o 
  -4  -6   8       53.48       50.34      2.32 o 
  -3  -6   8       54.77       51.70      3.17 o 
  -2  -6   8       21.39       18.53      1.56 o 
  -1  -6   8       10.80        8.60      1.55 o 
   0  -6   8       53.03       58.06      5.96 o 
   1  -6   8       25.94       26.02      2.03 o 
   2  -6   8       50.82       54.49      5.55 o 
   3  -6   8        3.06        2.31      2.34 o 
   4  -6   8        7.43        6.52      1.83 o 
 -10  -5   8       12.25       13.23      1.63 o 
  -9  -5   8        4.76        6.35      1.28 o 
  -8  -5   8        9.30        9.90      1.42 o 
  -7  -5   8       25.15       25.87      1.92 o 
  -6  -5   8       49.79       54.36      2.88 o 
  -5  -5   8       97.67       95.26      3.20 o 
  -4  -5   8       44.19       43.27      2.20 o 
  -3  -5   8       21.07       18.98      1.47 o 
  -2  -5   8       31.21       34.19      1.64 o 
  -1  -5   8        1.43        1.23      0.72 o 
   0  -5   8      107.86      102.02      6.83 o 
   1  -5   8       21.45       21.07      1.56 o 
   2  -5   8        1.80        1.13      0.50 o 
   3  -5   8        1.14        0.53      1.48 o 
   4  -5   8       26.39       27.38      4.12 o 
 -11  -4   8        6.37        9.05      2.84 o 
 -10  -4   8       18.48       25.69      6.79 o 
  -9  -4   8        4.35        5.23      1.54 o 
  -8  -4   8       14.27       14.47      1.94 o 
  -7  -4   8      111.06      108.03      3.03 o 
  -6  -4   8       51.00       52.43      2.38 o 
  -5  -4   8       70.37       68.81      2.61 o 
  -4  -4   8        9.87       10.40      1.20 o 
  -3  -4   8      153.90      156.36      3.63 o 
  -2  -4   8       33.70       30.49      2.48 o 
  -1  -4   8       15.07       15.01      1.18 o 
   0  -4   8       44.76       45.68      3.14 o 
   1  -4   8       79.22       75.35      5.14 o 
   2  -4   8      162.07      167.90      6.74 o 
   3  -4   8       35.03       37.91      3.45 o 
   4  -4   8       13.90       15.73      2.97 o 
   5  -4   8        8.04        7.10      2.52 o 
 -12  -3   8       13.51       14.62      3.22 o 
 -11  -3   8       28.87       31.15      2.88 o 
 -10  -3   8       11.80       13.76      1.85 o 
  -9  -3   8        6.59        4.86      1.44 o 
  -8  -3   8       15.63       15.43      1.76 o 
  -7  -3   8       10.06        8.26      1.56 o 
  -6  -3   8       51.48       46.92      3.26 o 
  -5  -3   8       85.40       78.94      2.33 o 
  -4  -3   8       99.42       93.43      3.07 o 
  -3  -3   8       69.58       66.58      2.38 o 
  -2  -3   8      129.31      122.05      3.24 o 
  -1  -3   8       73.76       72.63      2.33 o 
   0  -3   8      151.04      148.96      5.57 o 
   1  -3   8      127.94      131.36      3.24 o 
   2  -3   8       28.79       31.10      1.52 o 
   3  -3   8       38.57       36.29      2.56 o 
   4  -3   8       82.47       80.30      2.39 o 
   5  -3   8       36.39       39.09      3.07 o 
 -12  -2   8        2.09        3.56      2.84 o 
 -11  -2   8        4.78        7.53      3.47 o 
 -10  -2   8        4.79        2.74      2.49 o 
  -9  -2   8       15.72       18.84      3.22 o 
  -8  -2   8        4.95        5.22      1.73 o 
  -7  -2   8      216.18      196.54      4.88 o 
  -6  -2   8       31.82       34.36      2.77 o 
  -5  -2   8       18.73       14.07      1.62 o 
  -4  -2   8       15.29       16.79      1.62 o 
  -3  -2   8       36.30       36.07      3.19 o 
  -2  -2   8       82.38       87.20      2.55 o 
  -1  -2   8       46.66       43.69      1.84 o 
   0  -2   8       61.86       56.79      1.98 o 
   1  -2   8      165.71      166.01      5.56 o 
   2  -2   8      152.30      157.46      4.34 o 
   3  -2   8      188.50      197.84      4.93 o 
   4  -2   8       44.74       42.98      4.20 o 
   5  -2   8       11.09       10.51      0.90 o 
   6  -2   8        3.46        1.93      0.53 o 
 -12  -1   8       18.23       18.58      2.45 o 
 -11  -1   8        3.15        2.14      1.64 o 
 -10  -1   8        0.98        0.62      1.10 o 
  -9  -1   8       29.17       34.22      2.91 o 
  -8  -1   8       22.10       23.64      1.72 o 
  -7  -1   8       88.83       89.05      3.86 o 
  -6  -1   8       53.17       52.91      2.27 o 
  -5  -1   8      242.80      242.38      6.43 o 
  -4  -1   8       21.47       21.47      1.37 o 
  -3  -1   8      126.38      141.64      4.15 o 
  -2  -1   8      231.22      236.07      4.08 o 
  -1  -1   8       30.16       32.72      1.59 o 
   0  -1   8       11.39       11.29      1.05 o 
   1  -1   8        8.25       10.90      0.99 o 
   2  -1   8      122.92      124.78      7.42 o 
   3  -1   8        5.04        5.22      0.92 o 
   4  -1   8        0.25        0.26      0.73 o 
   5  -1   8      107.30      107.11      6.46 o 
   6  -1   8       36.42       39.15      1.55 o 
   7  -1   8       58.02       58.97      2.35 o 
   8  -1   8       10.11        5.74      1.05 o 
 -12   0   8       13.00       12.29      2.09 o 
 -11   0   8        2.52        0.94      1.46 o 
 -10   0   8       73.37       72.14      3.75 o 
  -9   0   8       17.44       15.72      2.05 o 
  -8   0   8      133.58      125.02      4.78 o 
  -7   0   8       54.77       56.32      4.48 o 
  -6   0   8       52.78       60.05      5.38 o 
  -5   0   8      224.68      218.69      6.00 o 
  -4   0   8      259.00      280.68     11.78 o 
  -3   0   8      134.92      163.27     10.50 o 
  -2   0   8       28.11       26.92      1.81 o 
  -1   0   8       43.26       41.44      1.71 o 
   0   0   8       34.59       32.45      1.48 o 
   1   0   8       57.06       52.29      1.76 o 
   2   0   8       61.21       65.69      1.92 o 
   3   0   8       57.80       56.86      2.23 o 
   4   0   8        4.75        6.29      1.34 o 
   5   0   8        1.29        1.13      0.85 o 
   6   0   8        1.49        1.27      0.64 o 
   7   0   8        9.09        8.35      1.21 o 
   8   0   8        8.19        6.72      0.78 o 
 -12   1   8       18.77       17.89      2.43 o 
 -11   1   8        3.20        2.96      2.16 o 
 -10   1   8        0.81        1.91      1.09 o 
  -9   1   8       29.41       30.97      2.65 o 
  -8   1   8       21.66       23.18      2.26 o 
  -7   1   8       88.97       90.09      3.86 o 
  -6   1   8       51.87       56.42      2.24 o 
  -5   1   8      239.05      246.14      9.59 o 
  -4   1   8       22.99       23.46      1.90 o 
  -3   1   8      132.02      147.77     10.84 o 
  -2   1   8      228.71      247.11      5.85 o 
  -1   1   8       30.53       34.36      1.88 o 
   0   1   8       10.99       12.14      1.10 o 
   1   1   8        8.31       11.23      0.95 o 
   2   1   8      123.30      124.96      2.63 o 
   3   1   8        4.86        5.83      1.11 o 
   4   1   8        0.07        0.97      0.46 o 
   5   1   8      107.56      104.96      2.96 o 
   6   1   8       37.33       37.40      1.59 o 
   7   1   8       56.66       57.41      2.36 o 
   8   1   8       10.38       11.65      1.62 o 
 -12   2   8        1.99        2.23      1.41 o 
 -11   2   8        4.76        6.86      1.70 o 
 -10   2   8        4.75        6.31      1.47 o 
  -9   2   8       15.69       17.62      2.12 o 
  -8   2   8        5.79        6.61      1.73 o 
  -7   2   8      217.03      206.22      6.21 o 
  -6   2   8       30.83       30.88      2.42 o 
  -5   2   8       17.30       14.12      1.71 o 
  -4   2   8       14.46       15.89      2.71 o 
  -3   2   8       36.41       36.85      3.48 o 
  -2   2   8       81.23       87.10      5.70 o 
  -1   2   8       48.52       51.84      2.17 o 
   0   2   8       63.73       60.61      1.53 o 
   1   2   8      169.11      173.25      3.24 o 
   2   2   8      147.95      152.18      3.15 o 
   3   2   8      187.72      195.59      4.39 o 
   4   2   8       45.04       41.39      3.12 o 
   5   2   8       11.07       12.44      0.91 o 
   6   2   8        3.60        3.33      0.93 o 
   7   2   8        4.88        4.28      1.03 o 
   8   2   8       49.49       57.63      2.95 o 
 -12   3   8       13.53        7.72      4.91 o 
 -11   3   8       29.20       31.73      2.89 o 
 -10   3   8       10.89        7.68      1.92 o 
  -9   3   8        7.13        4.27      1.87 o 
  -8   3   8       15.05       13.39      1.99 o 
  -7   3   8        9.90        9.72      1.92 o 
  -6   3   8       51.84       43.53      2.14 o 
  -5   3   8       86.51       84.34      3.51 o 
  -4   3   8       97.66       98.83      6.07 o 
  -3   3   8       70.22       66.77      2.90 o 
  -2   3   8      135.14      130.27      7.54 o 
  -1   3   8       71.47       74.57      3.25 o 
   0   3   8      148.89      149.32      9.19 o 
   1   3   8      127.93      128.32      3.13 o 
   2   3   8       29.17       31.40      1.14 o 
   3   3   8       38.00       37.38      1.66 o 
   4   3   8       81.02       76.61      2.48 o 
   5   3   8       37.17       43.26      2.26 o 
   6   3   8       24.19       29.42      2.10 o 
   7   3   8       29.06       32.62      5.43 o 
   8   3   8        0.95        0.61      0.86 o 
 -11   4   8        6.37        6.13      1.80 o 
 -10   4   8       18.76       23.27      4.27 o 
  -9   4   8        4.62        6.25      1.62 o 
  -8   4   8       14.71       14.14      1.58 o 
  -7   4   8      110.86      117.62      4.75 o 
  -6   4   8       49.25       51.27      3.17 o 
  -5   4   8       73.08       77.80      3.42 o 
  -4   4   8        9.75        9.69      1.50 o 
  -3   4   8      153.65      160.12     12.90 o 
  -2   4   8       34.18       33.24      4.33 o 
  -1   4   8       15.09       16.20      1.33 o 
   0   4   8       43.76       39.50      2.34 o 
   1   4   8       79.07       79.50      2.02 o 
   2   4   8      160.29      166.50      3.57 o 
   3   4   8       36.14       42.82      3.29 o 
   4   4   8       13.19       13.42      1.26 o 
   5   4   8        8.11        6.40      1.34 o 
   6   4   8        0.44       -0.11      0.74 o 
   7   4   8        9.28        7.11      1.53 o 
 -10   5   8       11.46       13.08      2.22 o 
  -9   5   8        4.99        6.14      1.72 o 
  -8   5   8        9.65       10.64      1.92 o 
  -7   5   8       25.48       27.13      3.55 o 
  -6   5   8       49.67       54.80      3.35 o 
  -5   5   8       99.71      106.03      4.19 o 
  -4   5   8       42.20       39.80      4.43 o 
  -3   5   8       21.91       20.63      1.79 o 
  -2   5   8       31.49       33.68      4.23 o 
  -1   5   8        1.60        1.97      0.76 o 
   0   5   8      106.82      108.31      9.52 o 
   1   5   8       21.47       22.80      0.96 o 
   2   5   8        2.00        1.29      0.37 o 
   3   5   8        1.34        0.66      0.83 o 
   4   5   8       25.75       24.56      2.25 o 
   5   5   8       12.42       13.70      1.30 o 
   6   5   8       11.58       14.26      2.01 o 
  -9   6   8       20.03       22.29      4.81 o 
  -8   6   8       10.89       13.53      4.57 o 
  -7   6   8        9.13       14.31      3.02 o 
  -6   6   8       11.48       13.25      1.98 o 
  -5   6   8       23.77       25.32      2.33 o 
  -4   6   8       53.70       54.90      3.04 o 
  -3   6   8       54.36       51.27      3.38 o 
  -2   6   8       20.91       20.08      1.70 o 
  -1   6   8        9.89        9.89      1.19 o 
   0   6   8       52.74       55.00      3.55 o 
   1   6   8       27.97       31.63      1.23 o 
   2   6   8       50.07       56.72      3.06 o 
   3   6   8        3.51        3.49      0.89 o 
   4   6   8        7.38        7.17      1.64 o 
   5   6   8        5.17        4.70      1.55 o 
  -7   7   8       20.58       26.48      3.78 o 
  -6   7   8        4.18        8.74      2.56 o 
  -5   7   8       14.36       15.52      2.06 o 
  -4   7   8        7.18        7.11      1.49 o 
  -3   7   8       18.66       17.75      1.78 o 
  -2   7   8       61.95       64.18      3.53 o 
  -1   7   8       10.20        9.92      1.26 o 
   0   7   8        0.06        0.07      1.34 o 
   1   7   8        4.28        4.99      5.35 o 
   2   7   8        0.80        0.52      0.71 o 
   3   7   8        1.73        1.34      0.96 o 
  -3   8   8        9.71        7.90      1.99 o 
  -2   8   8        3.82        2.31      1.34 o 
  -1   8   8        6.70        3.61      3.83 o 
  -6  -7   9       14.24       12.26      2.01 o 
  -5  -7   9        7.73        4.94      1.57 o 
  -4  -7   9        4.59        5.45      1.38 o 
  -3  -7   9        1.14        0.52      0.99 o 
  -2  -7   9        9.60        6.34      3.62 o 
  -1  -7   9       31.20       31.45      1.86 o 
   0  -7   9        1.03        0.65      1.63 o 
   1  -7   9       20.07       21.34      4.25 o 
  -8  -6   9       17.62       19.86      2.68 o 
  -7  -6   9        1.96        5.21      1.70 o 
  -6  -6   9        4.14        7.86      1.28 o 
  -5  -6   9       12.64        9.87      1.73 o 
  -4  -6   9       15.17       14.42      1.28 o 
  -3  -6   9       15.79       14.48      1.83 o 
  -2  -6   9       14.83       15.27      1.84 o 
  -1  -6   9       33.72       28.03      2.20 o 
   0  -6   9       19.49       14.38      3.85 o 
   1  -6   9       19.33       17.97      4.05 o 
   2  -6   9       23.07       23.37      4.44 o 
   3  -6   9       10.76       14.44      3.17 o 
  -9  -5   9        5.95        4.70      1.25 o 
  -8  -5   9        2.82        5.14      2.43 o 
  -7  -5   9        9.65        7.72      1.39 o 
  -6  -5   9        1.80        0.91      1.08 o 
  -5  -5   9       54.81       52.33      3.24 o 
  -4  -5   9       73.51       75.77      2.90 o 
  -3  -5   9        5.66        4.50      1.02 o 
  -2  -5   9        6.98        6.11      0.89 o 
  -1  -5   9        4.10        4.21      0.80 o 
   0  -5   9        9.07        7.59      0.97 o 
   1  -5   9       22.03       25.43      1.68 o 
   2  -5   9       16.26        0.93      3.29 o 
   3  -5   9       14.75       17.61      3.04 o 
   4  -5   9       19.79       20.41      4.05 o 
 -10  -4   9       24.56       30.36      6.23 o 
  -9  -4   9       10.20       12.02      2.07 o 
  -8  -4   9        6.50        7.54      1.70 o 
  -7  -4   9       10.22        8.98      1.41 o 
  -6  -4   9       71.43       73.17      3.36 o 
  -5  -4   9        8.62        8.82      1.34 o 
  -4  -4   9       39.72       41.14      2.20 o 
  -3  -4   9       59.68       63.93      2.18 o 
  -2  -4   9       12.46       13.78      1.11 o 
  -1  -4   9      104.52      106.24      3.39 o 
   0  -4   9       17.32       14.78      1.30 o 
   1  -4   9        4.86        4.36      1.07 o 
   2  -4   9        6.29        5.07      0.77 o 
   3  -4   9        0.86        0.99      0.60 o 
   4  -4   9       14.55       17.97      3.58 o 
   5  -4   9        5.37        5.28      2.63 o 
 -11  -3   9       13.69       12.27      2.33 o 
 -10  -3   9        6.41       11.21      2.33 o 
  -9  -3   9        6.52        2.42      2.15 o 
  -8  -3   9       10.58        6.03      2.69 o 
  -7  -3   9        6.51        7.64      1.62 o 
  -6  -3   9        8.80        6.32      1.06 o 
  -5  -3   9      102.06       99.47      3.42 o 
  -4  -3   9      183.34      182.39      6.64 o 
  -3  -3   9      157.10      159.52      3.79 o 
  -2  -3   9        3.73        4.20      1.07 o 
  -1  -3   9      313.97      312.33      6.20 o 
   0  -3   9       34.66       38.43      5.14 o 
   1  -3   9        4.85        4.20      0.88 o 
   2  -3   9       17.65       17.46      1.38 o 
   3  -3   9       13.92       14.01      2.77 o 
   4  -3   9       37.04       39.58      2.79 o 
   5  -3   9       40.02       46.96      4.64 o 
 -12  -2   9        1.65        7.46      5.56 o 
 -11  -2   9       11.12       15.85      2.31 o 
 -10  -2   9       23.59       18.79     11.51 o 
  -9  -2   9       32.98       33.38     15.89 o 
  -8  -2   9        9.07        7.96      1.30 o 
  -7  -2   9      192.25      191.17      6.31 o 
  -6  -2   9       27.32       21.89      2.24 o 
  -5  -2   9        6.86        7.92      1.47 o 
  -4  -2   9      143.75      146.85      3.49 o 
  -3  -2   9      110.23      112.09      3.42 o 
  -2  -2   9      112.95      109.20      3.18 o 
  -1  -2   9       53.40       51.10      2.11 o 
   0  -2   9      268.53      268.08     10.45 o 
   1  -2   9        1.20        2.35      1.07 o 
   2  -2   9       58.87       66.53      4.57 o 
   3  -2   9       20.65       21.63      2.88 o 
   4  -2   9       37.67       43.95      2.48 o 
   5  -2   9        2.33        2.52      0.59 o 
   6  -2   9       13.66       10.87      1.48 o 
 -12  -1   9        0.17        0.53      1.08 o 
 -11  -1   9        3.59        2.35      2.33 o 
 -10  -1   9        5.69        3.46      2.70 o 
  -9  -1   9       43.46       42.40      4.41 o 
  -8  -1   9       56.39       64.44      8.24 o 
  -7  -1   9       18.48       18.14      2.15 o 
  -6  -1   9       71.21       78.41      5.02 o 
  -5  -1   9      280.40      284.92      7.76 o 
  -4  -1   9        1.06        1.68      0.96 o 
  -3  -1   9       18.97       15.83      1.22 o 
  -2  -1   9       16.38       17.49      1.10 o 
  -1  -1   9        8.83        6.03      1.01 o 
   0  -1   9       12.07       14.74      1.06 o 
   1  -1   9      109.14      106.69      2.91 o 
   2  -1   9       68.53       75.52      4.71 o 
   3  -1   9       12.01       12.86      1.34 o 
   4  -1   9       30.28       30.79      1.92 o 
   5  -1   9       30.90       34.80      2.02 o 
   6  -1   9        6.83        6.44      1.05 o 
   7  -1   9       13.47        9.38      1.27 o 
 -12   0   9        1.33        1.22      1.31 o 
 -11   0   9        8.10        9.58      6.26 o 
 -10   0   9        8.57        5.58      3.38 o 
  -9   0   9       32.47       22.12     12.23 o 
  -8   0   9       65.98       68.92      2.87 o 
  -7   0   9        7.69        8.62      1.23 o 
  -6   0   9       92.56       97.19      4.90 o 
  -5   0   9       55.75       61.73      6.47 o 
  -4   0   9        1.32        1.88      1.04 o 
  -3   0   9       23.70       20.44      1.95 o 
  -2   0   9       93.34       84.09      4.41 o 
  -1   0   9       43.67       48.96      2.16 o 
   0   0   9       41.49       53.50      2.09 o 
   1   0   9       59.15       58.44      2.64 o 
   2   0   9       11.76       12.47      1.16 o 
   3   0   9       28.77       33.26      2.49 o 
   4   0   9      163.57      154.24      4.82 o 
   5   0   9        8.78        6.70      1.17 o 
   6   0   9        5.43        4.33      0.91 o 
   7   0   9        4.71        5.07      1.17 o 
 -12   1   9        0.11        0.20      1.07 o 
 -11   1   9        3.37        4.58      1.48 o 
 -10   1   9        5.58        5.88      1.57 o 
  -9   1   9       43.59       47.08      3.24 o 
  -8   1   9       56.98       57.27      4.41 o 
  -7   1   9       18.42       17.59      1.59 o 
  -6   1   9       72.03       79.77      4.19 o 
  -5   1   9      279.29      291.52     18.34 o 
  -4   1   9        1.54        1.12      1.02 o 
  -3   1   9       19.63       20.69      2.33 o 
  -2   1   9       15.48       16.35      1.33 o 
  -1   1   9        8.87        6.68      0.97 o 
   0   1   9       12.68       14.16      1.20 o 
   1   1   9      106.67      108.96      3.35 o 
   2   1   9       68.76       68.87      2.30 o 
   3   1   9       12.67       12.09      1.37 o 
   4   1   9       30.85       34.62      1.94 o 
   5   1   9       31.46       30.43      1.99 o 
   6   1   9        6.49        6.52      1.35 o 
   7   1   9       13.38        7.42      2.91 o 
 -12   2   9        1.76        3.13      2.40 o 
 -11   2   9       10.63       14.39      1.82 o 
 -10   2   9       23.51       21.37      2.31 o 
  -9   2   9       33.63       34.63      3.50 o 
  -8   2   9        8.10        9.42      1.99 o 
  -7   2   9      194.62      206.57      8.82 o 
  -6   2   9       26.61       25.30      2.53 o 
  -5   2   9        6.84        7.23      1.58 o 
  -4   2   9      145.76      155.13     14.58 o 
  -3   2   9      108.21      119.81      7.18 o 
  -2   2   9      109.44      108.02      8.68 o 
  -1   2   9       49.92       47.77      2.04 o 
   0   2   9      274.47      275.79      5.15 o 
   1   2   9        1.49        2.31      0.68 o 
   2   2   9       57.92       55.20      2.37 o 
   3   2   9       20.89       17.40      1.83 o 
   4   2   9       38.03       42.05      2.48 o 
   5   2   9        2.28        1.98      0.54 o 
   6   2   9       12.53       12.89      1.22 o 
   7   2   9       41.81       52.82      6.39 o 
 -11   3   9       13.45       14.48      2.31 o 
 -10   3   9        6.11       14.25      6.44 o 
  -9   3   9        6.63       10.46      3.21 o 
  -8   3   9       10.48       10.19      1.81 o 
  -7   3   9        6.20        7.96      1.74 o 
  -6   3   9        9.68        9.83      1.29 o 
  -5   3   9      102.01      112.81      4.66 o 
  -4   3   9      180.63      190.18      5.81 o 
  -3   3   9      159.68      169.54      9.35 o 
  -2   3   9        3.59        3.29      0.89 o 
  -1   3   9      313.54      317.27     21.05 o 
   0   3   9       33.76       35.13      1.61 o 
   1   3   9        4.86        3.95      0.73 o 
   2   3   9       18.56       19.41      1.34 o 
   3   3   9       14.49       14.84      1.58 o 
   4   3   9       36.85       39.73      2.27 o 
   5   3   9       40.25       41.41      1.64 o 
   6   3   9        1.93        2.11      0.88 o 
 -10   4   9       24.75       30.78      7.70 o 
  -9   4   9       10.54       12.36      2.23 o 
  -8   4   9        6.26        4.95      1.35 o 
  -7   4   9        9.50        9.96      1.87 o 
  -6   4   9       70.94       86.81      7.87 o 
  -5   4   9        8.73       11.55      2.41 o 
  -4   4   9       38.79       44.96      7.78 o 
  -3   4   9       59.72       65.38      3.07 o 
  -2   4   9       12.33       12.68      1.55 o 
  -1   4   9      105.53      107.83      4.84 o 
   0   4   9       17.24       17.74      1.80 o 
   1   4   9        5.12        4.76      0.78 o 
   2   4   9        6.61        6.88      0.89 o 
   3   4   9        0.89        1.33      0.54 o 
   4   4   9       14.53       18.20      1.95 o 
   5   4   9        5.71        5.54      1.18 o 
   6   4   9        8.64        6.87      1.57 o 
  -9   5   9        5.82        3.03      2.50 o 
  -8   5   9        3.02        2.76      4.16 o 
  -7   5   9        8.95       11.16      2.77 o 
  -6   5   9        1.96        4.60      1.29 o 
  -5   5   9       55.40       55.61      3.36 o 
  -4   5   9       72.60       75.83     10.03 o 
  -3   5   9        6.09        5.94      1.65 o 
  -2   5   9        7.38        8.93      2.11 o 
  -1   5   9        4.11        4.14      1.02 o 
   0   5   9        8.99        6.33      2.24 o 
   1   5   9       22.18       26.27      1.29 o 
   2   5   9       15.96       16.18      3.48 o 
   3   5   9       15.03       11.14      8.97 o 
   4   5   9       19.43       19.52      1.61 o 
   5   5   9        2.71        2.36      1.30 o 
  -8   6   9       17.06       21.72      2.81 o 
  -7   6   9        1.70        6.30      4.82 o 
  -6   6   9        3.86        5.77      2.99 o 
  -5   6   9       12.82       13.76      1.92 o 
  -4   6   9       15.65       16.57      3.67 o 
  -3   6   9       15.52       16.43      3.65 o 
  -2   6   9       14.50       16.51      1.71 o 
  -1   6   9       33.22       34.44      6.29 o 
   0   6   9       20.79       19.02      3.06 o 
   1   6   9       18.74       27.01      4.29 o 
   2   6   9       22.77       28.95      4.59 o 
   3   6   9       10.87        8.98      4.11 o 
  -6   7   9       13.75       20.24      4.39 o 
  -5   7   9        7.84        7.92      2.01 o 
  -4   7   9        5.02        7.78      1.62 o 
  -3   7   9        1.37        1.10      1.17 o 
  -2   7   9        9.65        7.32      1.37 o 
  -1   7   9       31.06       35.89      2.62 o 
   0   7   9        1.10        0.02      1.75 o 
   1   7   9       19.22       20.63      4.60 o 
  -7  -6  10        2.37        5.83      2.29 o 
  -6  -6  10        0.79        0.01      1.63 o 
  -5  -6  10       18.18       18.38      2.14 o 
  -4  -6  10        1.58        0.51      0.90 o 
  -3  -6  10       12.50       11.92      1.77 o 
  -2  -6  10       43.97       39.81      2.34 o 
  -1  -6  10        7.42        5.62      1.10 o 
   0  -6  10        2.11        1.98      2.39 o 
   1  -6  10       10.38        1.11      3.04 o 
   2  -6  10        0.76       -0.79      1.84 o 
  -9  -5  10        6.00        7.12      1.65 o 
  -8  -5  10       15.98       21.59      3.15 o 
  -7  -5  10       32.62       35.36      4.19 o 
  -6  -5  10        3.51        4.37      1.24 o 
  -5  -5  10        9.84        8.87      1.43 o 
  -4  -5  10       10.91        7.76      1.30 o 
  -3  -5  10        6.47        5.29      1.06 o 
  -2  -5  10        3.37        2.47      1.31 o 
  -1  -5  10        8.36        7.48      1.65 o 
   0  -5  10        2.68        3.20      1.01 o 
   1  -5  10        3.29        2.53      1.07 o 
   2  -5  10       27.07       30.87      4.83 o 
   3  -5  10       16.72       20.16      4.27 o 
 -10  -4  10       11.96       11.45      4.12 o 
  -9  -4  10       16.78       18.21      1.73 o 
  -8  -4  10        1.07        0.65      1.02 o 
  -7  -4  10        3.61        1.87      1.05 o 
  -6  -4  10       45.58       41.97      2.68 o 
  -5  -4  10       14.04       15.58      1.26 o 
  -4  -4  10        1.91        0.82      0.90 o 
  -3  -4  10        2.58        3.00      0.90 o 
  -2  -4  10       30.80       29.08      1.61 o 
  -1  -4  10       23.44       23.49      2.84 o 
   0  -4  10       38.14       37.70      1.76 o 
   1  -4  10        7.29        6.12      1.49 o 
   2  -4  10        6.02        5.36      0.87 o 
   3  -4  10       14.45       19.10      3.80 o 
   4  -4  10       22.35       24.01      4.40 o 
 -10  -3  10        0.89        0.64      1.26 o 
  -9  -3  10        1.41        1.50      1.31 o 
  -8  -3  10       41.16       44.62      3.97 o 
  -7  -3  10        8.46        5.82      3.03 o 
  -6  -3  10       20.19       17.06      1.22 o 
  -5  -3  10       13.30       12.26      1.60 o 
  -4  -3  10        2.37        3.15      1.00 o 
  -3  -3  10       55.87       55.06      4.14 o 
  -2  -3  10       84.04       90.30      3.14 o 
  -1  -3  10       78.56       84.89      2.92 o 
   0  -3  10        1.91        1.89      0.76 o 
   1  -3  10       25.66       25.98      1.38 o 
   2  -3  10       22.69       21.18      3.14 o 
   3  -3  10        4.66        4.04      1.12 o 
   4  -3  10       82.85      103.05      6.89 o 
   5  -3  10       17.40       18.84      3.56 o 
 -11  -2  10        0.58        0.60      0.86 o 
 -10  -2  10       19.43       12.23      8.00 o 
  -9  -2  10       11.06        7.60      5.04 o 
  -8  -2  10       11.21        8.95      5.38 o 
  -7  -2  10       11.66        9.57      5.53 o 
  -6  -2  10       43.60       36.96      2.90 o 
  -5  -2  10       43.67       42.38      2.92 o 
  -4  -2  10       40.85       40.34      2.48 o 
  -3  -2  10      136.30      143.02      4.27 o 
  -2  -2  10       74.64       79.40      3.94 o 
  -1  -2  10      110.73      111.82      4.50 o 
   0  -2  10       36.41       40.95      2.02 o 
   1  -2  10       11.01        8.21      1.03 o 
   2  -2  10        0.52        0.31      0.73 o 
   3  -2  10       10.03        9.04      1.57 o 
   4  -2  10       44.12       52.27      2.99 o 
   5  -2  10       20.92       15.73      1.13 o 
   6  -2  10       22.06       21.01      3.64 o 
 -11  -1  10        1.56        1.41      1.07 o 
 -10  -1  10        6.17        4.39      2.89 o 
  -9  -1  10        7.79        2.95      2.07 o 
  -8  -1  10       15.44       10.39      6.00 o 
  -7  -1  10       16.83       17.84      1.70 o 
  -6  -1  10       19.65       18.96      2.34 o 
  -5  -1  10      136.43      133.57      5.25 o 
  -4  -1  10       17.10       16.15      2.04 o 
  -3  -1  10       27.03       25.84      1.91 o 
  -2  -1  10       12.42       14.51      1.47 o 
  -1  -1  10       80.15       80.65      3.09 o 
   0  -1  10       33.89       35.21      1.62 o 
   1  -1  10       14.60       13.97      1.29 o 
   2  -1  10       35.84       42.56      2.36 o 
   3  -1  10       16.47       15.55      1.98 o 
   4  -1  10       27.58       24.01      1.93 o 
   5  -1  10       21.20       19.25      1.80 o 
   6  -1  10       21.43       22.46      3.31 o 
 -11   0  10       50.00       61.29      4.36 o 
 -10   0  10        3.29        1.70      2.87 o 
  -9   0  10        5.99        2.85      1.83 o 
  -8   0  10        6.19        5.64      4.23 o 
  -7   0  10       13.17       11.77      2.05 o 
  -6   0  10       48.43       55.71      2.89 o 
  -5   0  10        2.71        2.27      1.25 o 
  -4   0  10        1.00        1.34      1.06 o 
  -3   0  10      131.64      126.91      6.69 o 
  -2   0  10       58.66       61.66      2.64 o 
  -1   0  10       39.20       46.17      2.74 o 
   0   0  10       40.80       38.63      2.01 o 
   1   0  10        8.02       10.68      1.19 o 
   2   0  10        2.20        1.36      0.94 o 
   3   0  10        0.64        2.01      1.36 o 
   4   0  10       47.61       53.19      3.00 o 
   5   0  10        0.96        0.95      0.66 o 
   6   0  10       42.11       43.07      2.00 o 
 -11   1  10        1.58        2.22      1.81 o 
 -10   1  10        6.37        3.96      2.30 o 
  -9   1  10        8.03        8.09      4.85 o 
  -8   1  10       14.42       17.06      2.19 o 
  -7   1  10       16.05       18.75      2.62 o 
  -6   1  10       20.27       20.00      2.41 o 
  -5   1  10      136.60      145.30      9.31 o 
  -4   1  10       17.10       18.81      1.66 o 
  -3   1  10       27.35       27.16      3.11 o 
  -2   1  10       12.49       14.17      2.71 o 
  -1   1  10       82.52       81.33      2.83 o 
   0   1  10       33.08       35.75      1.96 o 
   1   1  10       13.01       10.75      1.22 o 
   2   1  10       35.99       37.30      1.81 o 
   3   1  10       16.77       16.41      1.69 o 
   4   1  10       27.25       24.09      2.07 o 
   5   1  10       21.45       20.23      2.21 o 
   6   1  10       21.72       14.56      1.87 o 
 -11   2  10        0.76       -0.01      1.20 o 
 -10   2  10       19.60       19.23      2.44 o 
  -9   2  10       10.44        9.06      2.61 o 
  -8   2  10       11.05       11.09      2.23 o 
  -7   2  10       11.66       13.09      2.04 o 
  -6   2  10       43.04       39.25      4.34 o 
  -5   2  10       43.23       42.81      2.48 o 
  -4   2  10       42.99       50.46      2.62 o 
  -3   2  10      137.96      158.59     12.10 o 
  -2   2  10       71.21       70.69      3.58 o 
  -1   2  10      113.00      114.68      5.21 o 
   0   2  10       36.11       39.29      3.01 o 
   1   2  10       10.86        8.53      1.16 o 
   2   2  10        0.52        0.97      0.99 o 
   3   2  10        9.98        8.99      1.35 o 
   4   2  10       45.22       51.94      3.03 o 
   5   2  10       19.50       16.10      1.64 o 
   6   2  10       21.36       18.35      2.20 o 
 -10   3  10        0.84        1.32      1.29 o 
  -9   3  10        1.21        1.57      1.38 o 
  -8   3  10       41.05       49.94      3.74 o 
  -7   3  10        9.03       10.78      1.34 o 
  -6   3  10       19.48       20.17      3.17 o 
  -5   3  10       14.34       16.07      3.78 o 
  -4   3  10        2.10        1.34      1.24 o 
  -3   3  10       56.14       57.68      6.44 o 
  -2   3  10       85.15       90.82     10.51 o 
  -1   3  10       77.84       82.87      9.26 o 
   0   3  10        1.95        1.78      0.65 o 
   1   3  10       24.58       17.74      3.99 o 
   2   3  10       23.67       18.84      3.44 o 
   3   3  10        4.05        4.03      1.03 o 
   4   3  10       82.66       85.52      8.01 o 
   5   3  10       17.32       15.67      1.68 o 
 -10   4  10       12.09        8.32      3.66 o 
  -9   4  10       16.82       25.65      8.98 o 
  -8   4  10        0.94        2.15      1.02 o 
  -7   4  10        3.56        2.87      1.41 o 
  -6   4  10       45.94       42.23      6.95 o 
  -5   4  10       13.69       12.20      2.14 o 
  -4   4  10        2.17        2.69      1.13 o 
  -3   4  10        2.34        1.57      1.42 o 
  -2   4  10       30.48       33.79      2.45 o 
  -1   4  10       24.33       21.79      4.77 o 
   0   4  10       37.88       37.90      1.75 o 
   1   4  10        7.17        6.54      0.97 o 
   2   4  10        6.23        5.15      0.72 o 
   3   4  10       13.75       17.73      2.34 o 
   4   4  10       22.07       26.37      4.22 o 
  -9   5  10        5.75       13.59      6.34 o 
  -8   5  10       16.25       21.03      8.02 o 
  -7   5  10       33.27       44.29      6.74 o 
  -6   5  10        4.00        5.66      1.66 o 
  -5   5  10        9.82       10.45      3.12 o 
  -4   5  10       10.42        9.89      1.86 o 
  -3   5  10        6.36        6.12      1.41 o 
  -2   5  10        3.51        4.59      1.16 o 
  -1   5  10        7.86        7.63      1.82 o 
   0   5  10        2.73        2.40      0.74 o 
   1   5  10        3.04        2.83      0.73 o 
   2   5  10       28.05       31.63      5.04 o 
   3   5  10       16.40       18.05      4.29 o 
  -7   6  10        2.44       -2.04      2.82 o 
  -6   6  10        0.84        9.22      3.52 o 
  -5   6  10       18.14       19.33      2.44 o 
  -4   6  10        1.32        4.28      2.70 o 
  -3   6  10       12.55       13.77      1.80 o 
  -2   6  10       43.77       48.59      9.44 o 
  -1   6  10        8.03        7.92      1.72 o 
   0   6  10        2.29        3.67      1.63 o 
   1   6  10       10.26       12.29      3.22 o 
   2   6  10        0.75        0.93      1.19 o 
  -4  -6  11        1.92        8.39      2.28 o 
  -3  -6  11       26.25       22.85      2.09 o 
  -2  -6  11       18.73       16.84      2.09 o 
  -7  -5  11       20.82       22.38      2.62 o 
  -6  -5  11        1.62        4.24      1.79 o 
  -5  -5  11        4.00        3.21      1.22 o 
  -4  -5  11        7.70        9.79      2.24 o 
  -3  -5  11       28.26       25.27      3.44 o 
  -2  -5  11        0.03       -0.20      1.35 o 
  -1  -5  11       29.15       29.68      2.01 o 
   0  -5  11       20.65       17.85      1.88 o 
   1  -5  11       10.20       11.27      3.57 o 
  -9  -4  11        9.91        7.73      1.98 o 
  -8  -4  11       11.61       11.20      1.82 o 
  -7  -4  11       23.89       23.07      2.31 o 
  -6  -4  11       24.74       23.43      2.26 o 
  -5  -4  11       16.08       13.65      1.76 o 
  -4  -4  11       15.94       14.57      1.42 o 
  -3  -4  11       28.61       24.58      2.31 o 
  -2  -4  11        1.98        1.44      0.84 o 
  -1  -4  11        5.21        3.85      0.92 o 
   0  -4  11        4.05        4.00      1.02 o 
   1  -4  11       36.51       36.28      3.50 o 
   2  -4  11        7.90        8.67      3.21 o 
   3  -4  11       11.75       12.97      3.66 o 
 -10  -3  11        5.18        6.82      1.54 o 
  -9  -3  11       14.02       13.91      1.90 o 
  -8  -3  11       14.59       14.59      2.46 o 
  -7  -3  11       37.12       29.73      2.07 o 
  -6  -3  11       16.10       12.04      3.58 o 
  -5  -3  11        0.42        0.61      0.71 o 
  -4  -3  11       46.72       43.05      3.56 o 
  -3  -3  11        6.68        6.65      1.65 o 
  -2  -3  11       20.73       19.52      1.72 o 
  -1  -3  11       19.07       18.37      2.18 o 
   0  -3  11       23.38       22.08      3.48 o 
   1  -3  11       26.73       28.80      2.68 o 
   2  -3  11        0.98        0.79      1.13 o 
   3  -3  11        1.55        1.17      0.74 o 
   4  -3  11        0.60       -0.80      1.71 o 
 -10  -2  11        5.34        3.41      1.48 o 
  -9  -2  11        9.97        5.62      3.54 o 
  -8  -2  11        0.19        0.85      1.25 o 
  -7  -2  11       38.49       43.54      3.93 o 
  -6  -2  11        8.19        4.58      2.77 o 
  -5  -2  11        4.97        5.03      1.28 o 
  -4  -2  11       48.69       45.43      2.73 o 
  -3  -2  11       20.32       22.06      1.86 o 
  -2  -2  11        1.24        0.89      0.73 o 
  -1  -2  11       68.02       71.55      2.90 o 
   0  -2  11       33.60       36.06      4.17 o 
   1  -2  11        9.12        6.87      3.29 o 
   2  -2  11       21.11       24.59      3.05 o 
   3  -2  11        7.70        7.47      1.38 o 
   4  -2  11       16.39       14.63      1.74 o 
 -11  -1  11        3.31        2.88      2.41 o 
 -10  -1  11        6.32        3.17      1.84 o 
  -9  -1  11       17.21       14.92     10.28 o 
  -8  -1  11       51.85       53.53      5.52 o 
  -7  -1  11        9.11        9.31      1.81 o 
  -6  -1  11       11.20       10.19      1.99 o 
  -5  -1  11       10.22       11.93      1.96 o 
  -4  -1  11       38.86       46.60      3.61 o 
  -3  -1  11       16.91       16.18      1.79 o 
  -2  -1  11        9.30        9.88      1.51 o 
  -1  -1  11       91.56       96.99      3.58 o 
   0  -1  11       36.38       40.93      2.89 o 
   1  -1  11       42.74       50.16      2.82 o 
   2  -1  11        3.53        4.21      1.04 o 
   3  -1  11        6.97        8.16      1.46 o 
   4  -1  11        8.99        9.19      1.46 o 
   5  -1  11        9.12        6.94      2.16 o 
 -11   0  11       17.82        7.98      5.36 o 
 -10   0  11        3.46        2.40      2.23 o 
  -9   0  11        0.43       -0.02      0.93 o 
  -8   0  11       19.42       24.06      6.99 o 
  -7   0  11        0.00       -0.28      1.06 o 
  -6   0  11       27.99       30.40      1.88 o 
  -5   0  11        2.82        3.49      1.52 o 
  -4   0  11        3.53        3.04      1.42 o 
  -3   0  11      105.40      118.45      3.54 o 
  -2   0  11       43.79       52.59      3.63 o 
  -1   0  11       20.87       22.77      1.90 o 
   0   0  11        2.88        4.03      1.06 o 
   1   0  11       47.03       47.71      4.48 o 
   2   0  11       15.33       16.91      1.95 o 
   3   0  11       11.23       13.58      1.80 o 
   4   0  11        0.67        1.39      1.00 o 
   5   0  11       10.82       17.77      4.28 o 
 -11   1  11        3.12        0.80      2.44 o 
 -10   1  11        6.65        2.52      1.68 o 
  -9   1  11       18.16       20.92      3.96 o 
  -8   1  11       51.28       56.63      4.12 o 
  -7   1  11        9.21        4.85      6.77 o 
  -6   1  11       11.00       10.70      2.11 o 
  -5   1  11       10.06       10.21      1.61 o 
  -4   1  11       38.62       43.82     10.09 o 
  -3   1  11       16.13       16.94      2.71 o 
  -2   1  11       10.28       11.19      1.49 o 
  -1   1  11       92.07      100.14      3.22 o 
   0   1  11       34.44       43.18      4.76 o 
   1   1  11       43.79       48.87      2.88 o 
   2   1  11        3.71        3.10      0.93 o 
   3   1  11        6.80        7.45      2.09 o 
   4   1  11        8.81        5.67      1.78 o 
   5   1  11        8.96        8.37      1.47 o 
 -10   2  11        5.13        7.07      1.95 o 
  -9   2  11       10.08       11.35      1.71 o 
  -8   2  11        0.18        1.10      1.32 o 
  -7   2  11       39.13       52.62      3.77 o 
  -6   2  11        7.99       11.53      2.10 o 
  -5   2  11        4.41        4.34      1.69 o 
  -4   2  11       48.50       57.74      3.54 o 
  -3   2  11       19.60       18.26      2.39 o 
  -2   2  11        1.30        0.19      0.58 o 
  -1   2  11       68.28       72.32      3.85 o 
   0   2  11       33.62       36.13      2.05 o 
   1   2  11        9.21        9.22      1.15 o 
   2   2  11       20.70       21.68      1.54 o 
   3   2  11        7.96        8.94      1.49 o 
   4   2  11       16.92       18.46      2.18 o 
 -10   3  11        5.08        5.54      1.59 o 
  -9   3  11       14.01       15.26      3.55 o 
  -8   3  11       15.46       15.76      3.60 o 
  -7   3  11       36.34       33.89      5.10 o 
  -6   3  11       16.20       21.15      2.71 o 
  -5   3  11        0.45        0.50      1.90 o 
  -4   3  11       46.53       56.15     11.12 o 
  -3   3  11        6.27        6.33      1.60 o 
  -2   3  11       20.83       22.10      2.97 o 
  -1   3  11       19.19       19.02      1.63 o 
   0   3  11       22.34       20.13      4.29 o 
   1   3  11       27.50       29.76      2.33 o 
   2   3  11        1.11       -0.09      0.61 o 
   3   3  11        1.62        0.56      0.86 o 
   4   3  11        0.62       -0.28      1.67 o 
  -9   4  11        9.89       25.38     13.01 o 
  -8   4  11       11.86       10.15      1.80 o 
  -7   4  11       23.22       23.34      7.05 o 
  -6   4  11       24.70       28.07      2.94 o 
  -5   4  11       15.73       19.21      2.34 o 
  -4   4  11       16.54       17.92      3.00 o 
  -3   4  11       28.27       35.04      2.65 o 
  -2   4  11        2.20        2.22      1.11 o 
  -1   4  11        5.33        4.01      0.77 o 
   0   4  11        4.18        4.14      0.94 o 
   1   4  11       36.61       33.89      2.72 o 
   2   4  11        7.89        9.88      2.16 o 
   3   4  11       11.27       13.19      3.72 o 
  -7   5  11       21.11       25.56      3.15 o 
  -6   5  11        1.46        4.61      2.57 o 
  -5   5  11        4.11        7.13      1.68 o 
  -4   5  11        7.91        7.54      1.88 o 
  -3   5  11       28.42       28.69      4.50 o 
  -2   5  11        0.01       -0.49      0.99 o 
  -1   5  11       28.60       32.97      3.21 o 
   0   5  11       19.88       18.44      2.50 o 
   1   5  11       10.87       11.74      4.00 o 
  -4   6  11        1.79        4.35      1.78 o 
  -3   6  11       26.57       26.25      2.53 o 
  -2   6  11       18.61       15.57      2.07 o 
  -4  -5  12       23.16       21.65      2.17 o 
  -3  -5  12        5.58        6.02      1.08 o 
  -2  -5  12        7.49        6.11      1.39 o 
  -7  -4  12        1.94        1.82      1.30 o 
  -6  -4  12        1.85        4.59      3.05 o 
  -5  -4  12       11.75       16.42      3.84 o 
  -4  -4  12        1.85        1.24      0.93 o 
  -3  -4  12       10.28        9.21      1.29 o 
  -2  -4  12        9.15        7.24      1.47 o 
  -1  -4  12        2.16        2.67      1.08 o 
   0  -4  12       12.27       10.90      1.61 o 
   1  -4  12       18.71       14.78      5.98 o 
  -8  -3  12        7.79        6.53      1.43 o 
  -7  -3  12        0.28        0.92      1.22 o 
  -6  -3  12        1.87        1.96      1.07 o 
  -5  -3  12        5.44        5.46      1.38 o 
  -4  -3  12        3.17        2.91      1.07 o 
  -3  -3  12        3.43        2.40      0.87 o 
  -2  -3  12       22.46       19.93      2.00 o 
  -1  -3  12       13.95       10.79      1.57 o 
   0  -3  12        0.08        0.98      0.81 o 
   1  -3  12        2.39        1.11      1.22 o 
   2  -3  12       11.50       11.30      2.13 o 
  -9  -2  12       29.20       22.74     13.30 o 
  -8  -2  12        4.86        3.23      2.03 o 
  -7  -2  12        1.10       -0.68      0.80 o 
  -6  -2  12       31.87       26.75      2.06 o 
  -5  -2  12       14.42       15.66      1.89 o 
  -4  -2  12        4.37        4.41      1.42 o 
  -3  -2  12        9.26       11.06      1.47 o 
  -2  -2  12        1.49        1.33      0.82 o 
  -1  -2  12        7.73        8.96      1.42 o 
   0  -2  12        7.05        7.36      1.33 o 
   1  -2  12       12.02       10.96      1.73 o 
   2  -2  12        8.96        9.29      2.37 o 
   3  -2  12       10.93        9.12      1.59 o 
  -9  -1  12        1.60        0.67      1.37 o 
  -8  -1  12        4.84        3.24      2.18 o 
  -7  -1  12       13.60       15.35      2.58 o 
  -6  -1  12        8.98       11.23      2.23 o 
  -5  -1  12       22.40       23.06      1.81 o 
  -4  -1  12       47.44       52.08      3.15 o 
  -3  -1  12        7.04        5.49      1.44 o 
  -2  -1  12       28.98       28.71      2.45 o 
  -1  -1  12       25.78       24.47      2.31 o 
   0  -1  12       19.92       16.41      2.88 o 
   1  -1  12        6.78        5.89      1.32 o 
   2  -1  12        0.81        0.77      1.00 o 
   3  -1  12        5.17        6.89      1.45 o 
 -10   0  12        3.08        1.65      1.32 o 
  -9   0  12        2.88        2.49      1.70 o 
  -8   0  12       18.03       18.28      2.95 o 
  -7   0  12        0.07        1.23      1.41 o 
  -6   0  12       11.14       11.54      1.75 o 
  -5   0  12        0.90        1.60      1.39 o 
  -4   0  12       23.59       24.21      1.86 o 
  -3   0  12       21.09       26.17      1.82 o 
  -2   0  12       75.10       78.65      3.57 o 
  -1   0  12        3.97        2.83      1.14 o 
   0   0  12        4.99        5.74      1.27 o 
   1   0  12       25.20       24.28      1.97 o 
   2   0  12        0.02        0.18      1.01 o 
   3   0  12        0.99       -0.90      1.04 o 
  -9   1  12        1.80        0.88      2.77 o 
  -8   1  12        4.83        6.34      1.96 o 
  -7   1  12       13.70       17.98      2.77 o 
  -6   1  12        9.09       11.73      1.83 o 
  -5   1  12       22.02       16.51      6.61 o 
  -4   1  12       47.54       62.46      4.03 o 
  -3   1  12        7.00        7.26      1.16 o 
  -2   1  12       30.33       39.86      2.46 o 
  -1   1  12       24.61       26.05      2.14 o 
   0   1  12       20.35       20.36      1.79 o 
   1   1  12        6.68        4.20      1.15 o 
   2   1  12        0.82        0.39      1.12 o 
   3   1  12        5.25        3.40      1.88 o 
  -9   2  12       28.70       34.82      3.64 o 
  -8   2  12        4.69        5.96      2.26 o 
  -7   2  12        0.90       -0.05      1.28 o 
  -6   2  12       32.94       33.97      3.30 o 
  -5   2  12       14.47       15.47      4.35 o 
  -4   2  12        4.49       10.43      3.86 o 
  -3   2  12        9.08        8.51      3.72 o 
  -2   2  12        1.51        2.05      1.00 o 
  -1   2  12        7.37        8.88      1.45 o 
   0   2  12        7.58        8.76      1.35 o 
   1   2  12       12.42       11.56      1.42 o 
   2   2  12        8.77        7.99      1.23 o 
   3   2  12       10.51       10.16      1.76 o 
  -8   3  12        7.56        7.46      2.28 o 
  -7   3  12        0.31        2.01      1.50 o 
  -6   3  12        1.82        7.90      4.78 o 
  -5   3  12        5.67        6.21      1.88 o 
  -4   3  12        3.25        0.97      1.45 o 
  -3   3  12        3.04        1.41      1.44 o 
  -2   3  12       23.21       27.68      3.20 o 
  -1   3  12       13.43       12.67      1.93 o 
   0   3  12        0.04       -0.01      0.72 o 
   1   3  12        2.43        2.14      0.97 o 
   2   3  12       11.56       12.05      1.63 o 
  -7   4  12        1.81        1.28      1.58 o 
  -6   4  12        1.77        5.89      2.96 o 
  -5   4  12       11.68       12.77      2.03 o 
  -4   4  12        1.78        0.65      1.24 o 
  -3   4  12       10.45       10.83      2.59 o 
  -2   4  12        9.13       11.19      1.81 o 
  -1   4  12        2.35        2.08      0.99 o 
   0   4  12       12.94       14.35      2.07 o 
   1   4  12       18.45       19.32      3.46 o 
  -4   5  12       23.48       32.08      2.91 o 
  -3   5  12        5.46        3.49      3.14 o 
  -2   5  12        7.55        6.81      1.07 o 
  -6  -3  13       11.46        8.80      1.87 o 
  -5  -3  13        2.56        2.42      1.39 o 
  -4  -3  13        0.84        2.95      1.31 o 
  -3  -3  13       12.24       11.38      1.76 o 
  -2  -3  13       11.93       10.06      1.64 o 
  -1  -3  13        6.72        9.28      1.28 o 
  -7  -2  13        1.33        1.39      0.98 o 
  -6  -2  13        6.50        6.01      1.60 o 
  -5  -2  13        7.88        8.60      1.71 o 
  -4  -2  13        2.10        1.56      1.10 o 
  -3  -2  13       11.19       10.95      1.84 o 
  -2  -2  13       23.08       19.70      2.16 o 
  -1  -2  13       15.61       14.12      1.83 o 
   0  -2  13        0.29        1.05      1.09 o 
  -8  -1  13        0.99        0.11      1.14 o 
  -7  -1  13        7.31        2.45      2.17 o 
  -6  -1  13        9.28        9.00      1.51 o 
  -5  -1  13        5.71        4.13      1.22 o 
  -4  -1  13       16.39       15.86      1.64 o 
  -3  -1  13        2.01        1.99      1.16 o 
  -2  -1  13        2.03        1.32      1.12 o 
  -1  -1  13       15.57       15.72      1.94 o 
   0  -1  13        8.43        6.75      1.50 o 
   1  -1  13        4.81        5.47      1.60 o 
  -8   0  13       11.05       15.19      3.01 o 
  -7   0  13        0.02       -1.66      1.66 o 
  -6   0  13        1.28       -0.07      2.37 o 
  -5   0  13       16.81       16.53      1.80 o 
  -4   0  13        1.20        0.08      0.83 o 
  -3   0  13        2.79        3.32      1.34 o 
  -2   0  13       25.61       20.42      2.91 o 
  -1   0  13        2.30        1.66      0.90 o 
   0   0  13       86.81       99.05      6.36 o 
   1   0  13        6.98        6.43      1.40 o 
  -8   1  13        0.99        0.53      1.33 o 
  -7   1  13        7.52        5.51      1.87 o 
  -6   1  13        9.16        9.76      2.41 o 
  -5   1  13        5.34        6.05      1.92 o 
  -4   1  13       16.44       16.34      1.71 o 
  -3   1  13        1.88        1.88      1.19 o 
  -2   1  13        1.93        2.27      1.13 o 
  -1   1  13       15.78       15.66      1.68 o 
   0   1  13        8.48        8.69      1.49 o 
   1   1  13        4.81        4.44      1.26 o 
  -7   2  13        1.18        1.24      1.26 o 
  -6   2  13        6.61        6.30      1.52 o 
  -5   2  13        8.00        8.99      2.32 o 
  -4   2  13        2.15        1.64      1.07 o 
  -3   2  13       11.35       12.60      1.50 o 
  -2   2  13       23.11       24.65      2.53 o 
  -1   2  13       14.90       15.26      1.87 o 
   0   2  13        0.36        4.22      2.12 o 
  -6   3  13       11.60       14.81      3.13 o 
  -5   3  13        2.31        5.28      1.29 o 
  -4   3  13        0.75        4.67      1.75 o 
  -3   3  13       12.30       12.80      3.56 o 
  -2   3  13       11.86       10.81      2.56 o 
  -1   3  13        6.74        6.82      1.52 o 
  -4  -1  14        2.00        1.56      1.14 o 
  -5   0  14        0.10       -0.03      0.87 o 
  -4   0  14        9.36       10.17      1.56 o 
  -3   0  14        3.78        3.39      1.45 o 
  -4   1  14        1.87        0.27      1.16 o 
  -3   1  14        4.69        4.34      2.47 o 
                                                 
